# Supplementary material for: Crystal structure of [3-(1H-benzimidazol-2-yl)propano­ato-κN 3][3-(1H-benzimid­azol-2-yl)propanoic acid-κN 3]copper(I)
Source: Acta Crystallogr E Crystallogr Commun. 2015 Jan 1;71(Pt 1):m5–6. doi: 10.1107/S2056989014026656 (PMC4331864; doi:10.1107/S2056989014026656)
Supplement: Supplementary file 1 [file e-71-000m5-sup1.cif]

##############################################################################
#                                                                            #
# This CIF contains the data in a paper accepted for publication in          #
# Acta Crystallographica Section E. It conforms to the requirements of       #
# Notes for Authors for Acta Crystallographica Section E, and has been       #
# peer reviewed under the auspices of the IUCr Commission on Journals.       #
#                                                                            #
# Full details of the Crystallographic Information File format               #
# are given in the paper "The Crystallographic Information File (CIF):       #
# a New Standard Archive File for Crystallography" by S. R. Hall, F. H.      #
# Allen and I. D. Brown [Acta Cryst. (1991), A47, 655-685].                  #
#                                                                            #
# The current version of the core CIF dictionary is obtainable from          #
# ftp://ftp.iucr.org/pub/cif_core.dic.                                       #
#                                                                            #
# Software is freely available for graphical display of the structure(s)     #
# in this CIF. For information consult the CIF software page                 #
# http://www.iucr.org/resources/cif/software.                                #
#                                                                            #
# This file may be used for bona fide research purposes within the           #
# scientific community so long as proper attribution is given to the journal # 
# article from which it was obtained.                                        #
#                                                                            #
##############################################################################
data_I
_audit_creation_method     SHELXL-97
_database_code_depnum_ccdc_archive     'CCDC 1033367'
_chemical_name_systematic
;\
[3-(1<i>H</i>-Benzimidazol-2-yl)propanoato-\k<i>N</i>^3^][3-(1<i>H</i>-\
benzimidazol-2-yl)propanoic acid-\k<i>N</i>^3^]copper(I)
;
_chemical_name_common
;
;
_chemical_formula_moiety     'C20 H19 Cu N4 O4'
_chemical_formula_sum     'C20 H19 Cu N4 O4'
_chemical_formula_iupac     '[Cu (C10 H9 N2 O2) (C10 H10 N2 O2)]'
_chemical_formula_weight     442.93
_chemical_melting_point     ?
_symmetry_cell_setting     monoclinic
_symmetry_space_group_name_H-M     'C 2/c'
_symmetry_space_group_name_Hall     '-C 2yc'
loop_
    _symmetry_equiv_pos_as_xyz
    'x, y, z'
    '-x, y, -z+1/2'
    'x+1/2, y+1/2, z'
    '-x+1/2, y+1/2, -z+1/2'
    '-x, -y, -z'
    'x, -y, z-1/2'
    '-x+1/2, -y+1/2, -z'
    'x+1/2, -y+1/2, z-1/2'
_cell_length_a     21.137(5)
_cell_length_b     6.4979(14)
_cell_length_c     16.235(4)
_cell_angle_alpha     90.00
_cell_angle_beta     121.949(2)
_cell_angle_gamma     90.00
_cell_volume     1892.0(7)
_cell_formula_units_Z     4
_cell_measurement_reflns_used     1118
_cell_measurement_theta_min     2.27
_cell_measurement_theta_max     22.14
_cell_measurement_temperature     298(2)
_exptl_crystal_description     block
_exptl_crystal_colour     yellow
_exptl_crystal_size_max     0.28
_exptl_crystal_size_mid     0.24
_exptl_crystal_size_min     0.20
_exptl_crystal_density_diffrn     1.555
_exptl_crystal_density_meas     ?
_exptl_crystal_density_method     'not measured'
_exptl_crystal_F_000     912
_exptl_absorpt_coefficient_mu     1.190
_exptl_absorpt_correction_type     multi-scan
_exptl_absorpt_process_details
;
(SADABS; Sheldrick, 1996)
;
_exptl_absorpt_correction_T_min     0.7316
_exptl_absorpt_correction_T_max     0.7967
_exptl_special_details     ?
_diffrn_ambient_temperature     298(2)
_diffrn_radiation_type     MoK\a
_diffrn_radiation_wavelength     0.71073
_diffrn_radiation_source     'fine-focus sealed tube'
_diffrn_radiation_monochromator     graphite
_diffrn_measurement_device_type     'Bruker APEXII CCD'
_diffrn_measurement_method     '\f and \w scans'
_diffrn_detector_area_resol_mean     ?
_diffrn_reflns_number     4975
_diffrn_reflns_av_R_equivalents     0.0314
_diffrn_reflns_av_sigmaI/netI     0.0377
_diffrn_reflns_theta_min     2.27
_diffrn_reflns_theta_max     26.00
_diffrn_reflns_theta_full     26.00
_diffrn_measured_fraction_theta_max     0.997
_diffrn_measured_fraction_theta_full     0.997
_diffrn_reflns_limit_h_min     -26
_diffrn_reflns_limit_h_max     25
_diffrn_reflns_limit_k_min     -8
_diffrn_reflns_limit_k_max     7
_diffrn_reflns_limit_l_min     -17
_diffrn_reflns_limit_l_max     20
_diffrn_standards_number     ?
_diffrn_standards_interval_count     ?
_diffrn_standards_interval_time     ?
_diffrn_standards_decay_%     ?
_refine_special_details
;
Refinement of <i>F</i>^2^ against ALL reflections. The weighted <i>R</i>-factor
<i>wR</i> and goodness of fit <i>S</i> are based on <i>F</i>^2^, conventional
<i>R</i>-factors <i>R</i> are based on <i>F</i>, with <i>F</i> set to zero for
negative <i>F</i>^2^. The threshold expression of <i>F</i>^2^ >
\s(<i>F</i>^2^) is used only for calculating <i>R</i>-factors(gt) <i>etc</i>.
and is not relevant to the choice of reflections for refinement.
<i>R</i>-factors based on <i>F</i>^2^ are statistically about twice as large
as those based on <i>F</i>, and <i>R</i>- factors based on ALL data will be
even larger.
;
_reflns_number_total     1855
_reflns_number_gt     1370
_reflns_threshold_expression     I>2sigma(I)
_refine_ls_structure_factor_coef     Fsqd
_refine_ls_matrix_type     full
_refine_ls_R_factor_all     0.0565
_refine_ls_R_factor_gt     0.0382
_refine_ls_wR_factor_gt     0.0906
_refine_ls_wR_factor_ref     0.1011
_refine_ls_goodness_of_fit_ref     1.009
_refine_ls_restrained_S_all     1.009
_refine_ls_number_reflns     1855
_refine_ls_number_parameters     134
_refine_ls_number_restraints     0
_refine_ls_hydrogen_treatment     constr
_refine_ls_weighting_scheme     calc
_refine_ls_weighting_details
         'calc w=1/[\s^2^(Fo^2^)+(0.0474P)^2^+1.3591P] where P=(Fo^2^+2Fc^2^)/3'
_atom_sites_solution_hydrogens     geom
_atom_sites_solution_primary     direct
_atom_sites_solution_secondary     difmap
_refine_ls_shift/su_max     0.000
_refine_ls_shift/su_mean     0.000
_refine_diff_density_max     0.286
_refine_diff_density_min     -0.261
_refine_ls_extinction_method     none
_refine_ls_extinction_coef     ?
loop_
    _atom_type_symbol
    _atom_type_description
    _atom_type_scat_dispersion_real
    _atom_type_scat_dispersion_imag
    _atom_type_scat_source
    'C' 'C' 0.0033 0.0016
                         'International Tables Vol C Tables 4.2.6.8 and 6.1.1.4'
    'H' 'H' 0.0000 0.0000
                         'International Tables Vol C Tables 4.2.6.8 and 6.1.1.4'
    'N' 'N' 0.0061 0.0033
                         'International Tables Vol C Tables 4.2.6.8 and 6.1.1.4'
    'O' 'O' 0.0106 0.0060
                         'International Tables Vol C Tables 4.2.6.8 and 6.1.1.4'
    'Cu' 'Cu' 0.3201 1.2651
                         'International Tables Vol C Tables 4.2.6.8 and 6.1.1.4'
_computing_data_collection
;
APEX2 (Bruker, 2004)
;
_computing_cell_refinement
;
SAINT (Bruker, 2002)
;
_computing_data_reduction
;
SAINT (Bruker, 2002)
;
_computing_structure_solution
;
SHELXS97 (Sheldrick, 2008)
;
_computing_structure_refinement
;
SHELXL97 (Sheldrick, 2008)
;
_computing_molecular_graphics
;
SHELXTL (Sheldrick, 2008)
;
_computing_publication_material
;
SHELXTL (Sheldrick, 2008)
;
loop_
    _atom_site_type_symbol
    _atom_site_label
    _atom_site_fract_x
    _atom_site_fract_y
    _atom_site_fract_z
    _atom_site_U_iso_or_equiv
    _atom_site_adp_type
    _atom_site_calc_flag
    _atom_site_refinement_flags
    _atom_site_occupancy
    _atom_site_symmetry_multiplicity
    _atom_site_disorder_assembly
    _atom_site_disorder_group
    Cu Cu1 0.2500 0.2500 0.0000 0.0438(2) Uani d S 1 2 . .
    N N1 0.22545(12) 0.4838(3) 0.04227(16) 0.0377(5) Uani d . 1 1 . .
    N N2 0.16621(13) 0.7649(3) 0.03970(17) 0.0406(6) Uani d . 1 1 . .
    H H2A 0.1312 0.8548 0.0199 0.049 Uiso calc R 1 1 . .
    C C1 0.27220(15) 0.5977(4) 0.12627(19) 0.0359(6) Uani d . 1 1 . .
    C C7 0.16303(15) 0.5906(4) -0.00686(19) 0.0369(6) Uani d . 1 1 . .
    C C6 0.23477(16) 0.7750(4) 0.1243(2) 0.0386(6) Uani d . 1 1 . .
    C C2 0.34360(16) 0.5579(5) 0.2038(2) 0.0480(7) Uani d . 1 1 . .
    H H2 0.3692 0.4396 0.2059 0.058 Uiso calc R 1 1 . .
    C C9 0.03220(15) 0.4427(4) -0.0953(2) 0.0441(7) Uani d . 1 1 . .
    H H9A 0.0238 0.5342 -0.0548 0.053 Uiso calc R 1 1 . .
    H H9B -0.0124 0.4456 -0.1598 0.053 Uiso calc R 1 1 . .
    C C10 0.04164(16) 0.2279(4) -0.0559(2) 0.0418(7) Uani d . 1 1 . .
    C C5 0.26760(17) 0.9213(5) 0.1980(2) 0.0496(8) Uani d . 1 1 . .
    H H5 0.2430 1.0421 0.1954 0.059 Uiso calc R 1 1 . .
    C C8 0.09664(15) 0.5287(5) -0.1016(2) 0.0439(7) Uani d . 1 1 . .
    H H8A 0.1118 0.4256 -0.1310 0.053 Uiso calc R 1 1 . .
    H H8B 0.0789 0.6475 -0.1443 0.053 Uiso calc R 1 1 . .
    C C3 0.37526(18) 0.7010(5) 0.2779(2) 0.0520(8) Uani d . 1 1 . .
    H H3 0.4228 0.6775 0.3314 0.062 Uiso calc R 1 1 . .
    C C4 0.33771(18) 0.8787(5) 0.2743(2) 0.0532(8) Uani d . 1 1 . .
    H H4 0.3609 0.9718 0.3254 0.064 Uiso calc R 1 1 . .
    O O2 -0.00441(13) 0.1776(3) -0.03148(19) 0.0594(6) Uani d . 1 1 . .
    H H2B 0.0009 0.0554 -0.0166 0.089 Uiso calc PR 0.50 1 . .
    O O1 0.08916(14) 0.1136(4) -0.05134(19) 0.0717(7) Uani d . 1 1 . .
loop_
    _atom_site_aniso_label
    _atom_site_aniso_U_11
    _atom_site_aniso_U_22
    _atom_site_aniso_U_33
    _atom_site_aniso_U_12
    _atom_site_aniso_U_13
    _atom_site_aniso_U_23
    Cu1 0.0501(3) 0.0312(3) 0.0496(3) 0.0076(2) 0.0261(3) -0.0045(2)
    N1 0.0411(12) 0.0305(13) 0.0430(13) 0.0056(10) 0.0234(11) 0.0001(10)
    N2 0.0450(13) 0.0300(13) 0.0523(15) 0.0121(11) 0.0295(12) 0.0029(11)
    C1 0.0414(15) 0.0297(15) 0.0442(16) 0.0002(12) 0.0278(13) -0.0006(12)
    C7 0.0421(15) 0.0327(15) 0.0406(15) 0.0062(13) 0.0250(13) 0.0068(12)
    C6 0.0456(16) 0.0323(16) 0.0483(16) 0.0016(13) 0.0319(14) 0.0006(13)
    C2 0.0433(16) 0.0448(19) 0.0552(19) 0.0062(14) 0.0256(15) 0.0004(15)
    C9 0.0420(16) 0.0406(18) 0.0459(17) 0.0105(13) 0.0207(14) 0.0035(13)
    C10 0.0392(15) 0.0414(18) 0.0429(16) 0.0052(14) 0.0203(13) -0.0018(13)
    C5 0.061(2) 0.0399(18) 0.061(2) -0.0009(15) 0.0415(18) -0.0099(15)
    C8 0.0484(16) 0.0423(18) 0.0426(16) 0.0092(14) 0.0252(14) 0.0075(13)
    C3 0.0431(17) 0.062(2) 0.0504(18) -0.0074(15) 0.0242(15) -0.0065(16)
    C4 0.058(2) 0.055(2) 0.0547(19) -0.0152(17) 0.0351(17) -0.0184(16)
    O2 0.0629(14) 0.0438(13) 0.0855(17) -0.0025(12) 0.0489(14) -0.0009(13)
    O1 0.0807(16) 0.0472(15) 0.111(2) 0.0285(13) 0.0671(16) 0.0266(14)
_geom_special_details
;
All e.s.d.'s (except the e.s.d. in the dihedral angle between two l.s. planes)
are estimated using the full covariance matrix. The cell e.s.d.'s are taken
into account individually in the estimation of e.s.d.'s in distances, angles
and torsion angles; correlations between e.s.d.'s in cell parameters are only
used when they are defined by crystal symmetry. An approximate (isotropic)
treatment of cell e.s.d.'s is used for estimating e.s.d.'s involving l.s.
planes.
;
loop_
    _geom_bond_atom_site_label_1
    _geom_bond_atom_site_label_2
    _geom_bond_site_symmetry_2
    _geom_bond_distance
    _geom_bond_publ_flag
    Cu1 N1 7 1.851(2) ?
    Cu1 N1 . 1.851(2) ?
    N1 C7 . 1.321(3) ?
    N1 C1 . 1.399(3) ?
    N2 C7 . 1.343(3) ?
    N2 C6 . 1.373(4) ?
    N2 H2A . 0.8600 ?
    C1 C2 . 1.385(4) ?
    C1 C6 . 1.388(4) ?
    C7 C8 . 1.488(4) ?
    C6 C5 . 1.392(4) ?
    C2 C3 . 1.381(4) ?
    C2 H2 . 0.9300 ?
    C9 C10 . 1.504(4) ?
    C9 C8 . 1.526(4) ?
    C9 H9A . 0.9700 ?
    C9 H9B . 0.9700 ?
    C10 O1 . 1.220(3) ?
    C10 O2 . 1.273(3) ?
    C5 C4 . 1.366(4) ?
    C5 H5 . 0.9300 ?
    C8 H8A . 0.9700 ?
    C8 H8B . 0.9700 ?
    C3 C4 . 1.384(4) ?
    C3 H3 . 0.9300 ?
    C4 H4 . 0.9300 ?
    O2 H2B . 0.8200 ?
loop_
    _geom_angle_atom_site_label_1
    _geom_angle_atom_site_label_2
    _geom_angle_atom_site_label_3
    _geom_angle_site_symmetry_1
    _geom_angle_site_symmetry_3
    _geom_angle
    _geom_angle_publ_flag
    N1 Cu1 N1 7 . 180.00(13) ?
    C7 N1 C1 . . 106.0(2) ?
    C7 N1 Cu1 . . 126.43(19) ?
    C1 N1 Cu1 . . 127.13(17) ?
    C7 N2 C6 . . 108.4(2) ?
    C7 N2 H2A . . 125.8 ?
    C6 N2 H2A . . 125.8 ?
    C2 C1 C6 . . 120.6(3) ?
    C2 C1 N1 . . 130.9(3) ?
    C6 C1 N1 . . 108.5(2) ?
    N1 C7 N2 . . 111.5(2) ?
    N1 C7 C8 . . 125.2(2) ?
    N2 C7 C8 . . 123.3(2) ?
    N2 C6 C1 . . 105.7(2) ?
    N2 C6 C5 . . 132.5(3) ?
    C1 C6 C5 . . 121.9(3) ?
    C3 C2 C1 . . 117.3(3) ?
    C3 C2 H2 . . 121.3 ?
    C1 C2 H2 . . 121.3 ?
    C10 C9 C8 . . 116.5(2) ?
    C10 C9 H9A . . 108.2 ?
    C8 C9 H9A . . 108.2 ?
    C10 C9 H9B . . 108.2 ?
    C8 C9 H9B . . 108.2 ?
    H9A C9 H9B . . 107.3 ?
    O1 C10 O2 . . 124.5(3) ?
    O1 C10 C9 . . 120.7(3) ?
    O2 C10 C9 . . 114.8(2) ?
    C4 C5 C6 . . 116.7(3) ?
    C4 C5 H5 . . 121.7 ?
    C6 C5 H5 . . 121.7 ?
    C7 C8 C9 . . 114.6(2) ?
    C7 C8 H8A . . 108.6 ?
    C9 C8 H8A . . 108.6 ?
    C7 C8 H8B . . 108.6 ?
    C9 C8 H8B . . 108.6 ?
    H8A C8 H8B . . 107.6 ?
    C2 C3 C4 . . 121.4(3) ?
    C2 C3 H3 . . 119.3 ?
    C4 C3 H3 . . 119.3 ?
    C5 C4 C3 . . 122.0(3) ?
    C5 C4 H4 . . 119.0 ?
    C3 C4 H4 . . 119.0 ?
    C10 O2 H2B . . 109.5 ?
loop_
    _geom_torsion_atom_site_label_1
    _geom_torsion_atom_site_label_2
    _geom_torsion_atom_site_label_3
    _geom_torsion_atom_site_label_4
    _geom_torsion_site_symmetry_1
    _geom_torsion_site_symmetry_2
    _geom_torsion_site_symmetry_3
    _geom_torsion_site_symmetry_4
    _geom_torsion
    _geom_torsion_publ_flag
    C7 N1 C1 C2 . . . . 179.1(3) ?
    Cu1 N1 C1 C2 . . . . -8.4(4) ?
    C7 N1 C1 C6 . . . . 0.0(3) ?
    Cu1 N1 C1 C6 . . . . 172.48(18) ?
    C1 N1 C7 N2 . . . . -0.2(3) ?
    Cu1 N1 C7 N2 . . . . -172.78(17) ?
    C1 N1 C7 C8 . . . . -179.9(2) ?
    Cu1 N1 C7 C8 . . . . 7.5(4) ?
    C6 N2 C7 N1 . . . . 0.4(3) ?
    C6 N2 C7 C8 . . . . -180.0(2) ?
    C7 N2 C6 C1 . . . . -0.4(3) ?
    C7 N2 C6 C5 . . . . 178.9(3) ?
    C2 C1 C6 N2 . . . . -179.0(2) ?
    N1 C1 C6 N2 . . . . 0.2(3) ?
    C2 C1 C6 C5 . . . . 1.7(4) ?
    N1 C1 C6 C5 . . . . -179.1(2) ?
    C6 C1 C2 C3 . . . . 0.0(4) ?
    N1 C1 C2 C3 . . . . -179.0(3) ?
    C8 C9 C10 O1 . . . . -16.7(4) ?
    C8 C9 C10 O2 . . . . 165.2(3) ?
    N2 C6 C5 C4 . . . . 178.6(3) ?
    C1 C6 C5 C4 . . . . -2.2(4) ?
    N1 C7 C8 C9 . . . . 103.1(3) ?
    N2 C7 C8 C9 . . . . -76.5(3) ?
    C10 C9 C8 C7 . . . . -74.7(3) ?
    C1 C2 C3 C4 . . . . -1.0(4) ?
    C6 C5 C4 C3 . . . . 1.2(4) ?
    C2 C3 C4 C5 . . . . 0.4(5) ?
loop_
    _geom_hbond_atom_site_label_D
    _geom_hbond_atom_site_label_H
    _geom_hbond_atom_site_label_A
    _geom_hbond_site_symmetry_A
    _geom_hbond_distance_DH
    _geom_hbond_distance_HA
    _geom_hbond_distance_DA
    _geom_hbond_angle_DHA
    N2 H2A O1 1_565 0.86 1.97 2.725(3) 146.4
    O2 H2B O2 5 0.82 1.69 2.491(5) 166.2
_iucr_refine_instructions_details
;
TITL 1 in C2/c
CELL 0.71073  21.1368   6.4979  16.2352  90.000 121.949  90.000
ZERR   4.00   0.0045   0.0014   0.0035   0.000   0.002   0.000
LATT 7
SYMM -X, Y, 0.5-Z
SFAC C  H  N  O  Cu
UNIT 80  76  16  16  4
OMIT -3 52
L.S. 40
ACTA
BOND $H
FMAP 2
PLAN 20
CONF
HTAB
eqiv $1 x, y+1, z
eqiv $2 -x, -y, -z
htab N2 O1_$1
htab o2 o2_$2
size 0.28 0.24 0.20
TEMP 25.000
WGHT    0.047400    1.359100
FVAR       0.12752
MOLE 1
CU1   5    0.250000    0.250000    0.000000    10.50000    0.05013    0.03121 =
         0.04956   -0.00451    0.02607    0.00763
N1    3    0.225446    0.483846    0.042274    11.00000    0.04115    0.03048 =
         0.04301    0.00015    0.02340    0.00564
N2    3    0.166209    0.764860    0.039700    11.00000    0.04495    0.03004 =
         0.05225    0.00291    0.02951    0.01215
AFIX  43
H2A   2    0.131236    0.854773    0.019877    11.00000   -1.20000
AFIX   0
C1    1    0.272201    0.597741    0.126274    11.00000    0.04142    0.02971 =
         0.04423   -0.00058    0.02778    0.00018
C7    1    0.163027    0.590647   -0.006858    11.00000    0.04207    0.03266 =
         0.04057    0.00682    0.02502    0.00617
C6    1    0.234771    0.775046    0.124309    11.00000    0.04555    0.03233 =
         0.04828    0.00062    0.03194    0.00159
C2    1    0.343603    0.557918    0.203840    11.00000    0.04330    0.04482 =
         0.05519    0.00036    0.02564    0.00618
AFIX  43
H2    2    0.369185    0.439630    0.205930    11.00000   -1.20000
AFIX   0
C9    1    0.032199    0.442696   -0.095268    11.00000    0.04199    0.04062 =
         0.04595    0.00349    0.02067    0.01052
AFIX  23
H9A   2    0.023775    0.534239   -0.054804    11.00000   -1.20000
H9B   2   -0.012384    0.445586   -0.159786    11.00000   -1.20000
AFIX   0
C10   1    0.041640    0.227932   -0.055876    11.00000    0.03916    0.04144 =
         0.04286   -0.00175    0.02028    0.00518
C5    1    0.267601    0.921324    0.197975    11.00000    0.06073    0.03990 =
         0.06147   -0.00988    0.04148   -0.00093
AFIX  43
H5    2    0.243010    1.042145    0.195352    11.00000   -1.20000
AFIX   0
C8    1    0.096636    0.528719   -0.101643    11.00000    0.04840    0.04228 =
         0.04262    0.00749    0.02517    0.00925
AFIX  23
H8A   2    0.111795    0.425579   -0.131014    11.00000   -1.20000
H8B   2    0.078950    0.647520   -0.144275    11.00000   -1.20000
AFIX   0
C3    1    0.375256    0.700988    0.277936    11.00000    0.04310    0.06170 =
         0.05037   -0.00653    0.02417   -0.00738
AFIX  43
H3    2    0.422836    0.677464    0.331449    11.00000   -1.20000
AFIX   0
C4    1    0.337708    0.878661    0.274298    11.00000    0.05799    0.05465 =
         0.05474   -0.01839    0.03506   -0.01521
AFIX  43
H4    2    0.360945    0.971829    0.325406    11.00000   -1.20000
AFIX   0
O2    4   -0.004409    0.177576   -0.031476    11.00000    0.06289    0.04381 =
         0.08553   -0.00092    0.04892   -0.00247
AFIX 147
H2B   2    0.000863    0.055404   -0.016613    10.50000   -1.50000
AFIX   0
O1    4    0.089162    0.113647   -0.051340    11.00000    0.08072    0.04717 =
         0.11133    0.02657    0.06715    0.02851
HKLF 4
REM  1 in C2/c
REM R1 =  0.0382 for   1370 Fo > 4sig(Fo)  and  0.0565 for all   1855 data
REM    134 parameters refined using      0 restraints
END
WGHT      0.0400      1.3214
REM Highest difference peak  0.286,  deepest hole -0.261,  1-sigma level  0.055
Q1    1   0.0743  0.9369  0.0116  11.00000  0.05    0.29
Q2    1   0.0350  0.0744 -0.0972  11.00000  0.05    0.22
Q3    1   0.2524  0.8383  0.1595  11.00000  0.05    0.21
Q4    1   0.2535  0.6786  0.1288  11.00000  0.05    0.20
Q5    1   0.0852  0.1794 -0.0173  11.00000  0.05    0.19
Q6    1  -0.0526  0.1806 -0.0132  11.00000  0.05    0.19
Q7    1   0.2286  1.0110  0.0592  11.00000  0.05    0.19
Q8    1   0.3128  0.6236  0.1483  11.00000  0.05    0.18
Q9    1   0.2648  0.8815  0.1245  11.00000  0.05    0.17
Q10   1  -0.0194  0.5020 -0.1056  11.00000  0.05    0.17
Q11   1   0.1386  0.1113 -0.0412  11.00000  0.05    0.17
Q12   1   0.3062  0.9208  0.2220  11.00000  0.05    0.17
Q13   1   0.0499  0.5297 -0.1163  11.00000  0.05    0.17
Q14   1   0.1271  0.5490 -0.0370  11.00000  0.05    0.17
Q15   1  -0.0033  0.3411 -0.0179  11.00000  0.05    0.17
Q16   1   0.3314  0.2817  0.0688  11.00000  0.05    0.17
Q17   1   0.2603  0.1834  0.0773  11.00000  0.05    0.16
Q18   1   0.2061  0.5605  0.0084  11.00000  0.05    0.16
Q19   1   0.2705  0.3915  0.0467  11.00000  0.05    0.15
Q20   1   0.1127  0.2731 -0.0991  11.00000  0.05    0.15
;
data_New_Global_Publ_Block
_journal_date_recd_electronic     2014-11-19
_journal_date_accepted     2014-12-04
_journal_name_full     'Acta Crystallographica, Section E'
_journal_year     2015
_journal_volume     71
_journal_issue      1
_journal_page_first     m5
_journal_page_last     m6
_journal_paper_category     HM
_journal_paper_doi     10.1107/S2056989014026656
_journal_coeditor_code     IM2457
_publ_contact_author_name     'Liu, Zhimin'
_publ_contact_author_address
;
School of Chemistry and Chemical Engineering,
Shanxi University,
Taiyuan 030006,
People's Republic of China
;
_publ_contact_author_email     'luckzhmliu@sxu.edu.cn'
_publ_contact_author_fax     ?
_publ_contact_author_phone     ?
_publ_section_title
;\
Crystal structure of
[3-(1<i>H</i>-benzimidazol-2-yl)propanoato-\k<i>N</i>^3^][3-(1<i>H</i>-\
benzimidazol-2-yl)propanoic acid-\k<i>N</i>^3^]copper(I)
;
loop_
    _publ_author_name
    _publ_author_footnote
    _publ_author_address
    'Liu, Zhimin' .
;
School of Chemistry and Chemical Engineering,
Shanxi University, Taiyuan 030006,
People's Republic of China
;
    'Zheng, Shengrun' .
;
Institute of Special Materials & School of Chemistry and Environment,
South China Normal University,
Guangzhou 510006,
People's Republic of China
;
    'Feng, Sisi' .
;
Institute of Molecular Science,
Key Laboratory of Chemical Biology and Molecular
Engineering of the Education Ministry,
Shanxi University,
Taiyuan, Shanxi 030006,
People's Republic of China
;
_publ_section_synopsis     .
