# Supplementary material for: Crystal structure of [3-(1H-benzimidazol-2-yl)propano­ato-κN 3][3-(1H-benzimid­azol-2-yl)propanoic acid-κN 3]copper(I)
Source: Acta Crystallogr E Crystallogr Commun. 2015 Jan 1;71(Pt 1):m5–6. doi: 10.1107/S2056989014026656 (PMC4331864; doi:10.1107/S2056989014026656)
Supplement: Supplementary file 2 [file e-71-000m5-Isup2.hkl]

# 
# h,k,l, Fc-squared, Fo-squared, sigma(Fo-squared) and status flag 
# 
data_I
_shelx_title ' 1 in C2/c' 
_shelx_refln_list_code          4 
_shelx_F_calc_maximum      245.49 
_exptl_crystal_F_000       912.00 
_reflns_d_resolution_high  0.8108 
 
loop_ 
 _symmetry_equiv_pos_as_xyz 
 'x, y, z' 
 '-x, y, -z+1/2' 
 'x+1/2, y+1/2, z' 
 '-x+1/2, y+1/2, -z+1/2' 
 '-x, -y, -z' 
 'x, -y, z-1/2' 
 '-x+1/2, -y+1/2, -z' 
 'x+1/2, -y+1/2, z-1/2' 
 
_cell_length_a    21.1368 
_cell_length_b     6.4979 
_cell_length_c    16.2352 
_cell_angle_alpha  90.000 
_cell_angle_beta  121.949 
_cell_angle_gamma  90.000 
 
_shelx_F_squared_multiplier     1.000 
 
loop_ 
 _refln_index_h 
 _refln_index_k 
 _refln_index_l 
 _refln_F_squared_calc 
 _refln_F_squared_meas 
 _refln_F_squared_sigma 
 _refln_observed_status 
   2   0   0    31767.09    30328.76    290.27 o 
   4   0   0    19092.56    20191.64    174.69 o 
   6   0   0     5313.30     5741.96     85.38 o 
   8   0   0    22264.19    22757.06    213.50 o 
  10   0   0     9161.76     9928.00    119.96 o 
  12   0   0     9729.40    10070.69    153.24 o 
  14   0   0     2043.56     2192.74    112.54 o 
  16   0   0      210.65      190.65     44.89 o 
  18   0   0       40.28       43.66     31.98 o 
  20   0   0       23.66       46.74     37.51 o 
  22   0   0        7.25      103.93     49.20 o 
   1   1   0      560.28      376.33     10.72 o 
   3   1   0      563.68      600.62     20.38 o 
   5   1   0     1298.24     1408.09     23.14 o 
   7   1   0      452.81      374.74     14.96 o 
   9   1   0       10.13        3.48      4.25 o 
  11   1   0      277.92      267.08     17.64 o 
  13   1   0       40.72       31.28     12.41 o 
  15   1   0      763.45      739.15     64.52 o 
  17   1   0       20.35       -6.07     14.66 o 
  19   1   0        0.01        1.12     21.57 o 
  21   1   0       14.72       33.55     28.79 o 
   0   2   0     4195.47     4057.05     94.71 o 
   2   2   0     2353.57     2356.20     38.84 o 
   4   2   0     6959.02     6722.62     67.75 o 
   6   2   0      858.55      748.08     18.17 o 
   8   2   0     4887.96     4668.35     81.79 o 
  10   2   0     3610.36     3579.04     63.49 o 
  12   2   0     1670.34     1719.55     42.43 o 
  14   2   0     1590.00     1661.42     50.40 o 
  16   2   0     2732.72     2997.37     71.31 o 
  18   2   0      289.66      336.08     35.96 o 
  20   2   0      251.43      291.34     36.71 o 
   1   3   0     8978.02     9376.68    135.62 o 
   3   3   0      559.59      508.27     28.04 o 
   5   3   0      306.95      275.98     18.71 o 
   7   3   0      377.89      435.34     60.43 o 
   9   3   0     4465.07     4621.16     76.22 o 
  11   3   0       54.75       46.87     13.67 o 
  13   3   0       68.35       63.23     15.88 o 
  15   3   0      198.75      207.53     26.80 o 
  17   3   0      123.03       80.57     21.03 o 
  19   3   0       67.94       48.45     33.81 o 
   0   4   0     5615.10     5456.14    150.06 o 
   2   4   0     5282.52     5360.75     85.69 o 
   4   4   0     5809.99     5735.23     87.98 o 
   6   4   0     3189.88     3239.56     86.16 o 
   8   4   0     2134.55     2142.81    103.16 o 
  10   4   0     2838.66     2932.46     77.79 o 
  12   4   0      250.44      238.78     38.17 o 
  14   4   0     1111.05     1257.57     71.78 o 
  16   4   0      300.12      297.68     32.86 o 
  18   4   0      169.47      159.21     36.01 o 
   1   5   0      334.61      345.19     29.34 o 
   3   5   0       10.99       -4.60     15.20 o 
   5   5   0      838.80      875.03     58.22 o 
   7   5   0     1198.66     1094.95     53.85 o 
   9   5   0      196.79      168.14     27.15 o 
  11   5   0        1.62       16.89     24.43 o 
  13   5   0        9.84      -36.83     26.44 o 
  15   5   0       32.13       31.29     47.66 o 
  17   5   0      178.57      134.98     43.29 o 
   0   6   0     4394.68     4444.54    116.52 o 
   2   6   0     3055.02     3083.53    141.45 o 
   4   6   0      954.14      797.63     88.56 o 
   6   6   0      684.16      619.24     61.89 o 
   8   6   0      279.47      258.26     45.37 o 
  10   6   0     2317.68     2303.54    340.09 o 
  12   6   0      722.94      607.06     68.41 o 
  14   6   0      495.59      377.33     60.65 o 
   1   7   0       40.64       76.50     53.50 o 
   3   7   0      147.49      100.58     33.95 o 
   5   7   0       46.17       26.18     43.05 o 
   7   7   0       56.08       67.65     32.73 o 
   9   7   0        3.54      -14.70     37.82 o 
 -21   1   1      193.58      187.52     40.27 o 
 -19   1   1     1469.60     1504.46     74.22 o 
 -17   1   1      656.67      590.08     42.84 o 
 -15   1   1     2313.17     2438.31     57.13 o 
 -13   1   1      445.25      440.65     23.77 o 
 -11   1   1      150.45       96.92      9.16 o 
  -9   1   1     2456.86     2331.93     31.05 o 
  -7   1   1    12170.20    12331.14     99.63 o 
  -5   1   1    30460.95    30234.34    198.30 o 
  -3   1   1     5676.46     6071.51     54.48 o 
  -1   1   1      391.28      444.59     25.81 o 
   1   1   1     1904.31     1711.29     25.56 o 
   3   1   1     7281.87     7536.08    141.05 o 
   5   1   1    13336.31    12807.66    107.43 o 
   7   1   1     4736.48     4600.82     64.20 o 
   9   1   1     2753.92     2435.85     74.85 o 
  11   1   1     1063.35      954.41     27.14 o 
  13   1   1      732.39      782.26     44.92 o 
  15   1   1     1076.54     1155.24     53.99 o 
  17   1   1      687.86      601.26     83.33 o 
  19   1   1      832.85      832.40     75.03 o 
  21   1   1        3.92      -22.75     24.35 o 
 -22   2   1        3.95        3.62     31.06 o 
 -20   2   1        5.94      -20.93     18.72 o 
 -18   2   1       27.48       39.48     19.74 o 
 -16   2   1       16.59       45.32     15.68 o 
 -14   2   1        7.83        2.26     11.36 o 
 -12   2   1      891.87      856.96     36.46 o 
 -10   2   1     1029.40      950.10     24.05 o 
  -8   2   1      909.76      797.20     26.40 o 
  -6   2   1     1504.38     1770.50     34.14 o 
  -4   2   1     1523.50     1565.03     28.33 o 
  -2   2   1     1131.07     1137.87     25.65 o 
   0   2   1      677.61      690.73     25.04 o 
   2   2   1     3001.40     3354.36     47.22 o 
   4   2   1      803.10      792.25     26.55 o 
   6   2   1      430.74      470.32     51.20 o 
   8   2   1       76.48       55.31     12.73 o 
  10   2   1     1036.95      959.81     36.32 o 
  12   2   1      168.52      194.20     28.72 o 
  14   2   1       27.82       33.76     15.82 o 
  16   2   1        0.22        3.15     15.82 o 
  18   2   1       68.83       41.34     22.41 o 
  20   2   1       12.47      -13.55     42.74 o 
 -21   3   1      346.47      396.72     43.85 o 
 -19   3   1      162.39      175.71     31.17 o 
 -17   3   1      534.45      496.42     37.75 o 
 -15   3   1     3851.96     3895.27     81.51 o 
 -13   3   1     3276.57     3444.84     72.64 o 
 -11   3   1     3821.47     4033.73     72.92 o 
  -9   3   1     4319.28     4237.90     72.26 o 
  -7   3   1     5275.49     5575.69     71.92 o 
  -5   3   1    11838.52    12182.73    132.08 o 
  -3   3   1    18713.29    18885.07    184.14 o 
  -1   3   1     6363.71     6892.74    110.67 o 
   1   3   1     3547.37     3476.42     58.66 o 
   3   3   1     1185.17      980.82     28.92 o 
   5   3   1      555.07      465.25     17.62 o 
   7   3   1     1721.22     1579.79     46.78 o 
   9   3   1     3463.09     3344.99    116.42 o 
  11   3   1      582.50      679.45     38.34 o 
  13   3   1       66.21       51.71     16.95 o 
  15   3   1       46.81       45.64     18.25 o 
  17   3   1        6.52       -3.83     19.68 o 
  19   3   1      380.84      350.65     47.23 o 
 -18   4   1        7.63      -13.88     21.21 o 
 -16   4   1      215.92      210.84     33.93 o 
 -14   4   1       57.79       19.05     15.42 o 
 -12   4   1        1.34       -1.96     12.85 o 
 -10   4   1      229.99      217.06     52.32 o 
  -8   4   1       35.30       28.02     14.27 o 
  -6   4   1     1671.53     1718.74     52.76 o 
  -4   4   1      686.19      811.09     35.10 o 
  -2   4   1       17.79        2.60      9.81 o 
   0   4   1       50.46       27.23     13.90 o 
   2   4   1      285.58      251.68     22.09 o 
   4   4   1      103.06       76.02     32.29 o 
   6   4   1       13.47        2.26     13.29 o 
   8   4   1       13.10        4.08     14.77 o 
  10   4   1     1288.37     1319.17     47.50 o 
  12   4   1      119.34      110.76     21.57 o 
  14   4   1       42.66       24.06     16.58 o 
  16   4   1       35.04       24.83     19.00 o 
  18   4   1        3.24        9.83     22.84 o 
 -17   5   1      440.21      418.84     63.24 o 
 -15   5   1      569.95      619.64     72.56 o 
 -13   5   1       11.38       -5.89     26.58 o 
 -11   5   1      315.72      293.45     45.26 o 
  -9   5   1     1245.76     1257.88    100.55 o 
  -7   5   1      667.88      717.48    121.15 o 
  -5   5   1     5546.06     5573.63    114.67 o 
  -3   5   1     1413.07     1393.87     51.04 o 
  -1   5   1      913.14      876.75     54.79 o 
   1   5   1      662.10      634.32     38.12 o 
   3   5   1     2870.85     2937.94     89.19 o 
   5   5   1     3784.63     3874.37    106.53 o 
   7   5   1      548.03      595.20     51.66 o 
   9   5   1     2194.57     2260.57     73.81 o 
  11   5   1       56.80       88.54     23.37 o 
  13   5   1      186.97      213.76    108.54 o 
  15   5   1      321.68      362.11     46.02 o 
 -14   6   1       46.46       -2.25     30.79 o 
 -12   6   1       18.90        7.49     54.73 o 
 -10   6   1      143.08       76.47     31.86 o 
  -8   6   1        0.26       20.37     23.46 o 
  -6   6   1      325.10      362.15     48.84 o 
  -4   6   1      498.10      487.97     54.23 o 
  -2   6   1      239.02      129.82     61.50 o 
   0   6   1       15.79       21.50     18.85 o 
   2   6   1        6.16      -18.98     15.55 o 
   4   6   1      112.59       78.82     43.66 o 
   6   6   1      122.18       54.73     36.90 o 
   8   6   1       24.61       33.87     27.87 o 
  10   6   1        0.46       11.69     26.01 o 
  12   6   1        7.14       52.27     33.48 o 
 -11   7   1       52.29       90.45     37.46 o 
  -9   7   1      102.26      110.57     42.01 o 
  -7   7   1      752.87      891.26    236.15 o 
  -5   7   1      344.80      314.65     49.87 o 
  -3   7   1       97.59       37.51     48.58 o 
  -1   7   1      232.87      310.57     76.26 o 
   3   7   1       11.60      -25.21     33.82 o 
   5   7   1     1183.21     1407.85    128.22 o 
   7   7   1      666.87      710.86     94.09 o 
   9   7   1       91.41       75.96     37.07 o 
   0   8   1        3.71      -47.35     39.97 o 
 -22   0   2        5.02       42.43     41.82 o 
 -20   0   2     1033.87     1225.05    113.16 o 
 -18   0   2       99.48       65.19     33.82 o 
 -16   0   2      271.89      370.20     38.47 o 
 -14   0   2     3748.24     3735.35     72.61 o 
 -12   0   2     4852.32     4728.22    107.21 o 
 -10   0   2     1110.11     1069.16     63.13 o 
  -8   0   2     6369.57     6241.38     78.55 o 
  -6   0   2    10340.14    10968.93    108.62 o 
  -4   0   2     6876.98     6806.77     68.10 o 
  -2   0   2     6533.47     7119.05     81.53 o 
   0   0   2    59679.59    60964.42    572.71 o 
   2   0   2     4163.04     4833.50     67.10 o 
   4   0   2    60265.79    60931.30    594.85 o 
   6   0   2     1455.53     1664.88     44.65 o 
   8   0   2     1458.65     1295.73     35.03 o 
  10   0   2      499.46      444.46     30.05 o 
  12   0   2     5102.16     5178.87    219.55 o 
  14   0   2      719.40      720.15     76.26 o 
  16   0   2       40.08       57.81     34.44 o 
  18   0   2      576.77      646.35     83.64 o 
  20   0   2       24.72        1.84     34.44 o 
 -23   1   2        2.44      -16.60     38.44 o 
 -21   1   2       86.88       69.96     30.27 o 
 -19   1   2      251.71      285.13     32.69 o 
 -17   1   2      126.37       83.83     26.05 o 
 -15   1   2        1.98        3.83      8.92 o 
 -13   1   2      495.37      511.36     24.46 o 
 -11   1   2     3317.50     3547.19     43.48 o 
  -9   1   2      569.03      482.78     23.06 o 
  -7   1   2       32.25       62.04     10.32 o 
  -5   1   2      280.54      224.08      9.84 o 
  -3   1   2    13183.33    13786.49    200.56 o 
  -1   1   2      437.94      387.36     12.39 o 
   1   1   2      756.87      914.45     16.38 o 
   3   1   2       26.55       42.23     16.57 o 
   5   1   2      879.66     1080.49     30.18 o 
   7   1   2       39.71       30.93      7.50 o 
   9   1   2       20.22       39.99      9.55 o 
  11   1   2       13.69        8.75      9.92 o 
  13   1   2      208.31      147.64     19.33 o 
  15   1   2      315.54      334.94     36.62 o 
  17   1   2        0.05       -1.27     20.42 o 
  19   1   2       15.87      -15.69     21.86 o 
 -22   2   2      135.31      150.94     30.92 o 
 -20   2   2      604.51      641.91     53.31 o 
 -18   2   2      142.95      149.61     22.47 o 
 -16   2   2      488.89      505.50     33.85 o 
 -14   2   2      274.63      368.14     26.89 o 
 -12   2   2     5876.19     6000.00     72.79 o 
 -10   2   2     5237.27     5146.47     62.22 o 
  -8   2   2     3013.24     2898.96     41.14 o 
  -6   2   2      479.20      362.26     15.47 o 
  -4   2   2     9512.21     9123.75     78.27 o 
  -2   2   2       22.64       43.28     12.72 o 
   0   2   2    15025.09    14402.50    123.03 o 
   2   2   2    17083.10    17152.65    122.91 o 
   4   2   2     9065.65     8409.47    119.60 o 
   6   2   2      199.97      198.40     18.77 o 
   8   2   2     2852.53     2599.98     59.43 o 
  10   2   2     3714.33     3840.00     79.54 o 
  12   2   2     2777.74     2670.43     61.57 o 
  14   2   2     2813.13     2817.32     66.53 o 
  16   2   2      643.12      663.12     48.10 o 
  18   2   2      169.94      143.24     35.72 o 
 -21   3   2       61.30       80.59     36.86 o 
 -19   3   2      333.34      300.05     31.34 o 
 -17   3   2      114.90       53.25     18.75 o 
 -15   3   2      383.27      326.28     28.67 o 
 -13   3   2      391.11      459.51     31.40 o 
 -11   3   2        2.95       -1.07     10.15 o 
  -9   3   2     1060.49     1081.76     28.73 o 
  -7   3   2        0.66        0.14      6.70 o 
  -5   3   2     1303.99     1484.09     39.77 o 
  -3   3   2      980.14     1065.59     27.67 o 
  -1   3   2     5276.56     5261.77     79.44 o 
   1   3   2     2525.16     2584.94     43.34 o 
   3   3   2     1354.09     1317.42     25.45 o 
   5   3   2     1814.45     1788.81     36.46 o 
   7   3   2        0.82        3.02      9.86 o 
   9   3   2       25.15       22.58     13.35 o 
  11   3   2      110.04      143.25     33.49 o 
  13   3   2      734.59      842.55     77.49 o 
  15   3   2      198.59      175.00     24.88 o 
  17   3   2       17.06       23.62     25.02 o 
  19   3   2       22.72       11.27     24.25 o 
 -20   4   2       74.89       50.24     28.37 o 
 -18   4   2       41.42       39.96     24.58 o 
 -16   4   2       22.29       48.49     30.54 o 
 -14   4   2      174.60      176.54     38.00 o 
 -12   4   2       99.72       49.99     28.60 o 
 -10   4   2     2570.01     2419.14     57.92 o 
  -8   4   2      158.73      112.66     18.08 o 
  -6   4   2     1156.52     1041.54     33.62 o 
  -4   4   2     2949.53     2790.26     57.16 o 
  -2   4   2     5929.26     6148.59     99.06 o 
   0   4   2     6984.41     7198.10     92.61 o 
   2   4   2     8859.86     9049.48    103.60 o 
   4   4   2     8868.09     9426.84    130.14 o 
   6   4   2     2556.01     2761.42     84.83 o 
   8   4   2     2986.32     2980.81     74.19 o 
  10   4   2     3726.79     3748.37     88.04 o 
  12   4   2     1536.79     1456.25     53.55 o 
  14   4   2     1377.26     1448.97     60.30 o 
  16   4   2      155.73      186.98     26.27 o 
 -17   5   2        5.10        5.81     31.47 o 
 -15   5   2        3.91       16.84     26.86 o 
 -13   5   2       66.05       46.71     29.23 o 
 -11   5   2        0.47      -13.55     22.13 o 
  -9   5   2      557.50      661.41     92.25 o 
  -7   5   2       67.00       57.13     23.90 o 
  -5   5   2      705.36      774.44     79.03 o 
  -3   5   2      268.22      275.52     28.38 o 
  -1   5   2      668.56      667.25     40.38 o 
   1   5   2      267.61      257.38     53.41 o 
   3   5   2       70.47       55.07     21.19 o 
   5   5   2      299.51      274.17     39.97 o 
   7   5   2     1063.22     1170.35    141.45 o 
   9   5   2       77.09       90.89     27.16 o 
  11   5   2      136.53      109.86     25.04 o 
  13   5   2       27.12       20.21     25.82 o 
  15   5   2       25.82       -8.02     24.43 o 
 -14   6   2      922.71     1067.63     93.15 o 
 -12   6   2      976.29      947.88     86.10 o 
 -10   6   2     2574.29     2486.80    112.08 o 
  -8   6   2      173.57      201.28     33.39 o 
  -6   6   2     1312.11     1417.80     80.19 o 
  -4   6   2      102.50      138.38     54.73 o 
  -2   6   2     1339.99     1480.75     72.90 o 
   0   6   2     1052.35     1131.72     61.75 o 
   2   6   2      499.25      577.00     54.98 o 
   4   6   2      140.26      169.68     34.23 o 
   6   6   2       50.68       42.05     43.36 o 
   8   6   2       60.09       31.98     36.90 o 
  10   6   2      305.93      384.74     57.50 o 
  12   6   2      150.84      160.05     43.14 o 
 -11   7   2       54.15       65.87     77.49 o 
  -9   7   2      219.05       90.86     37.03 o 
  -7   7   2      488.33      469.09     72.57 o 
  -5   7   2      261.65      360.91     54.42 o 
  -3   7   2       28.42       19.29     30.11 o 
  -1   7   2       57.01       14.76     41.82 o 
   1   7   2      196.84      193.72     54.73 o 
   3   7   2      185.84      226.93     59.65 o 
   5   7   2       25.36      108.85     52.89 o 
   7   7   2      140.96      138.37     41.52 o 
   9   7   2        0.05       17.92     28.04 o 
 -23   1   3        8.84       18.13     27.55 o 
 -21   1   3       84.50       91.11     45.78 o 
 -19   1   3     1207.01     1367.81     58.29 o 
 -17   1   3     1098.85     1014.23     42.65 o 
 -15   1   3     3362.01     3584.54     57.97 o 
 -13   1   3     2645.78     2772.54     40.79 o 
 -11   1   3     3658.68     3649.34     50.56 o 
  -9   1   3     3628.30     3421.15     44.24 o 
  -7   1   3    10860.48    11231.86     90.77 o 
  -5   1   3    56408.63    55331.58    461.22 o 
  -3   1   3    29331.71    30452.92    256.84 o 
  -1   1   3    58448.81    57419.80    440.02 o 
   1   1   3      530.06      576.28     11.42 o 
   3   1   3     9553.48     9822.22     88.18 o 
   5   1   3    16971.78    17321.36    145.02 o 
   7   1   3    14638.37    15165.14    117.95 o 
   9   1   3     3098.75     3071.16     84.09 o 
  11   1   3      859.87      870.19     70.39 o 
  13   1   3      474.65      502.12     41.09 o 
  15   1   3      142.38      133.76     29.14 o 
  17   1   3      106.25       81.07     27.61 o 
  19   1   3      287.34      295.45     46.62 o 
 -22   2   3        5.77       27.57     23.66 o 
 -20   2   3       75.00       58.77     23.20 o 
 -18   2   3      174.70      126.64     28.66 o 
 -16   2   3       25.49       38.85     16.87 o 
 -14   2   3     1102.80     1135.20     40.35 o 
 -12   2   3       20.47        4.53      7.74 o 
 -10   2   3      214.96      203.15     17.55 o 
  -8   2   3      654.76      606.35     20.64 o 
  -6   2   3      285.47      286.52     13.92 o 
  -4   2   3     4359.87     4806.83     52.89 o 
  -2   2   3     9533.78     9792.19    108.15 o 
   0   2   3     1335.48     1363.48     36.95 o 
   2   2   3        0.24       -2.64      2.90 o 
   4   2   3      164.74      106.15     14.10 o 
   6   2   3      102.62       51.40     12.69 o 
   8   2   3       42.60       39.82     12.86 o 
  10   2   3      822.78      846.18     45.20 o 
  12   2   3      216.64      198.76     22.44 o 
  14   2   3      162.86      126.86     33.59 o 
  16   2   3      123.63       76.82     23.80 o 
  18   2   3       32.70       49.33     28.69 o 
 -21   3   3      450.96      329.39     52.10 o 
 -19   3   3      559.79      603.43     51.64 o 
 -17   3   3     2006.46     2120.32     62.36 o 
 -15   3   3     2552.76     2543.38     62.61 o 
 -13   3   3     1329.70     1367.47     43.23 o 
 -11   3   3     4515.17     4730.93    135.86 o 
  -9   3   3     7473.96     7628.37     90.66 o 
  -7   3   3     2134.03     2069.53     39.75 o 
  -5   3   3     6873.42     6595.75     77.48 o 
  -3   3   3     5946.64     5731.06    110.45 o 
  -1   3   3     1771.53     1674.32     36.87 o 
   1   3   3     1808.09     1605.50     49.62 o 
   3   3   3     2207.08     1898.00     28.11 o 
   5   3   3     1975.64     2052.97     53.23 o 
   7   3   3      702.13      700.86     40.06 o 
   9   3   3     1071.54     1070.40     46.43 o 
  11   3   3      327.55      371.47     34.24 o 
  13   3   3      686.67      728.86     69.68 o 
  15   3   3      535.73      480.75     42.37 o 
  17   3   3       22.63       23.14     22.23 o 
 -20   4   3      511.32      599.79     84.87 o 
 -18   4   3       39.97       24.13     30.47 o 
 -16   4   3        3.32       -4.10     44.59 o 
 -14   4   3      172.94      106.29     34.13 o 
 -12   4   3      510.23      534.73     94.40 o 
 -10   4   3      262.29      206.89     35.78 o 
  -8   4   3      205.24      270.16     26.56 o 
  -6   4   3      946.39      895.27     40.30 o 
  -4   4   3     1807.60     1876.64     42.94 o 
  -2   4   3      216.61      231.26     51.60 o 
   0   4   3     1131.88     1236.58     35.82 o 
   2   4   3      992.94     1008.55     61.03 o 
   4   4   3      446.46      379.26     40.57 o 
   6   4   3        9.12       14.03     12.95 o 
   8   4   3     1384.54     1289.53     50.88 o 
  10   4   3      325.99      275.44     30.59 o 
  12   4   3       37.43       18.18     16.92 o 
  14   4   3       42.06        7.41     18.48 o 
  16   4   3       59.17       51.67     21.68 o 
 -19   5   3      323.02      324.42     58.47 o 
 -17   5   3      245.50      194.50     45.51 o 
 -15   5   3      782.57      790.45     77.03 o 
 -13   5   3      345.71      206.64     40.08 o 
 -11   5   3     2656.53     2644.32    107.80 o 
  -9   5   3      524.35      488.66     80.87 o 
  -7   5   3     2120.86     1935.34    105.78 o 
  -5   5   3     5571.25     5860.78    111.24 o 
  -3   5   3     3399.58     3489.65    117.18 o 
  -1   5   3     3918.41     3969.79     74.19 o 
   1   5   3     2357.49     2221.61    226.34 o 
   3   5   3     2928.86     3049.99    241.07 o 
   5   5   3     1291.99     1231.29    109.47 o 
   7   5   3     1456.68     1389.56     74.46 o 
   9   5   3     2377.67     2205.95    117.46 o 
  11   5   3       78.12       91.30     32.10 o 
  13   5   3      264.79      346.52     36.50 o 
 -16   6   3       17.24      -25.94     33.21 o 
 -14   6   3        1.78        9.95     28.52 o 
 -12   6   3       13.73      -12.41     24.60 o 
 -10   6   3        0.34       -3.43     24.60 o 
  -8   6   3      137.79       49.00     27.05 o 
  -6   6   3      121.08      189.27     38.55 o 
  -4   6   3        5.97      -24.91     17.83 o 
  -2   6   3      637.40      606.78     47.10 o 
   0   6   3      667.01      698.57     82.18 o 
   2   6   3       16.42       11.62     20.98 o 
   4   6   3       19.95       13.55     38.13 o 
   6   6   3        0.47      -14.25     21.29 o 
   8   6   3        0.17      -15.43     21.01 o 
  10   6   3       69.29       61.50     41.20 o 
  12   6   3       57.47       27.93     29.21 o 
 -11   7   3       34.14       50.51     34.84 o 
  -9   7   3      371.32      342.50     57.08 o 
  -7   7   3     1707.59     1747.29    111.45 o 
  -5   7   3     1099.56      822.85    113.16 o 
  -3   7   3     1227.99     1236.26    216.47 o 
  -1   7   3      687.27      808.70    101.47 o 
   1   7   3      214.78      223.36     42.83 o 
   3   7   3      195.91      221.39     60.88 o 
   7   7   3      375.25      332.09     78.72 o 
 -24   0   4      766.07      706.00     96.55 o 
 -22   0   4      309.51      271.82     62.11 o 
 -20   0   4     1740.01     1966.72    115.00 o 
 -18   0   4      265.59      251.83     52.89 o 
 -16   0   4     1108.96     1124.62     44.69 o 
 -14   0   4       10.57       28.57     11.29 o 
 -12   0   4     1842.04     1899.58     84.19 o 
 -10   0   4     5313.26     5231.25    166.31 o 
  -8   0   4     6351.44     6112.22     76.00 o 
  -6   0   4     8533.80     9144.20    118.28 o 
  -4   0   4    24364.97    26168.79    383.13 o 
  -2   0   4    23673.18    24341.69    251.35 o 
   0   0   4    28408.09    28696.03    341.32 o 
   2   0   4     2570.44     2483.79     51.18 o 
   4   0   4    15797.16    14840.37    184.39 o 
   6   0   4      121.07      236.83     23.20 o 
   8   0   4     3315.65     3084.03     76.87 o 
  10   0   4     2696.67     2448.39     70.84 o 
  12   0   4     5150.85     5258.73    177.73 o 
  14   0   4      987.43     1059.00     97.78 o 
  16   0   4      517.27      535.04     76.87 o 
  18   0   4       85.72       87.94     43.05 o 
 -23   1   4       64.15       27.66     53.50 o 
 -21   1   4      471.24      416.82     68.39 o 
 -19   1   4       71.43       74.89     20.21 o 
 -17   1   4      421.58      453.76     31.31 o 
 -15   1   4      254.06      260.29     20.03 o 
 -13   1   4      301.89      304.26     18.96 o 
 -11   1   4     1355.65     1400.38     30.03 o 
  -9   1   4     2473.88     2212.82     42.75 o 
  -7   1   4    15016.07    15427.95    188.00 o 
  -5   1   4    24387.38    26134.73    231.97 o 
  -3   1   4    18244.26    18784.87    297.65 o 
  -1   1   4     1090.25     1070.10     17.74 o 
   1   1   4     5309.45     6235.94     63.12 o 
   3   1   4       51.45       28.69      6.65 o 
   5   1   4      163.52      143.14     12.19 o 
   7   1   4      642.56      660.20     39.42 o 
   9   1   4       30.96       18.10     12.55 o 
  11   1   4      326.49      300.10     28.55 o 
  13   1   4      812.45      727.80     45.12 o 
  15   1   4       18.44        5.70     19.75 o 
  17   1   4       39.92       33.52     23.81 o 
 -22   2   4      173.64      170.11     67.78 o 
 -20   2   4      814.44      987.97     71.81 o 
 -18   2   4      840.94      928.51     74.12 o 
 -16   2   4     2387.20     2434.96     58.65 o 
 -14   2   4     1666.96     1769.44     40.44 o 
 -12   2   4     6990.71     7005.48     79.40 o 
 -10   2   4     6230.13     6103.22     75.27 o 
  -8   2   4    11019.48    11351.29    118.59 o 
  -6   2   4     5220.79     5134.88     56.27 o 
  -4   2   4     4196.66     3980.44     62.02 o 
  -2   2   4      216.93      184.44      9.73 o 
   0   2   4    12912.64    12141.04    132.35 o 
   2   2   4      216.97      156.91     13.83 o 
   4   2   4     1126.13      861.86     32.31 o 
   6   2   4      887.36      760.21     33.91 o 
   8   2   4     1411.20     1283.57     65.98 o 
  10   2   4        8.03        6.13     13.16 o 
  12   2   4       18.03       19.54     16.28 o 
  14   2   4     1007.51      974.59     89.40 o 
  16   2   4      107.64       74.27     29.52 o 
  18   2   4      179.47      150.11     37.13 o 
 -21   3   4        0.41      -17.47     21.23 o 
 -19   3   4      177.70      178.20     30.88 o 
 -17   3   4      233.12      217.01     35.49 o 
 -15   3   4      524.70      518.76     74.41 o 
 -13   3   4        1.01        0.75     11.75 o 
 -11   3   4       81.00       81.70     13.00 o 
  -9   3   4     1280.97     1258.91     31.73 o 
  -7   3   4      352.36      398.16     24.51 o 
  -5   3   4      450.16      510.23     19.90 o 
  -3   3   4     2095.80     2306.78     51.45 o 
  -1   3   4      318.81      311.81     18.77 o 
   1   3   4       12.17        1.91      5.54 o 
   3   3   4     3758.96     3995.50     76.07 o 
   5   3   4       18.14       -0.40     10.23 o 
   7   3   4       19.39       -6.18     12.06 o 
   9   3   4      163.03      161.69     23.88 o 
  11   3   4       29.30       21.28     16.94 o 
  13   3   4        4.79       21.59     17.04 o 
  15   3   4       22.46       11.38     20.96 o 
  17   3   4       31.77       54.30     26.12 o 
 -20   4   4      229.20      180.33     91.02 o 
 -18   4   4      249.69      243.26     45.66 o 
 -16   4   4      629.89      732.00     91.63 o 
 -14   4   4       13.00       32.30     30.75 o 
 -12   4   4      180.42      159.61     53.81 o 
 -10   4   4     4446.33     4437.74    125.35 o 
  -8   4   4     1430.90     1369.54     48.16 o 
  -6   4   4     3790.64     3921.44     81.00 o 
  -4   4   4     1937.41     1783.76     51.77 o 
  -2   4   4     1795.24     1718.70     43.39 o 
   0   4   4     1571.68     1433.93     37.42 o 
   2   4   4     6045.67     6182.94    102.36 o 
   4   4   4     6007.10     6202.65    114.24 o 
   6   4   4     1314.50     1365.70     53.44 o 
   8   4   4     1448.93     1560.36     58.67 o 
  10   4   4      316.71      389.96     37.23 o 
  12   4   4      198.84      168.97     35.19 o 
  14   4   4      566.79      585.48     54.32 o 
 -19   5   4        0.53       -6.66     29.54 o 
 -17   5   4      308.74      203.49     47.78 o 
 -15   5   4       54.54       74.71     31.35 o 
 -13   5   4      736.38      646.25     65.06 o 
 -11   5   4       13.23      -19.54     19.75 o 
  -9   5   4      289.35      296.24     44.14 o 
  -7   5   4        0.45       -1.65     17.15 o 
  -5   5   4      293.76      247.04     52.86 o 
  -3   5   4      130.61      120.41     20.95 o 
  -1   5   4      427.49      575.06     63.48 o 
   1   5   4      386.74      382.09     34.19 o 
   3   5   4      424.49      444.17     47.87 o 
   5   5   4       20.66       13.93     21.42 o 
   7   5   4      180.24      130.31     30.27 o 
   9   5   4      102.04       91.15     24.69 o 
  11   5   4       37.33       19.62     20.83 o 
  13   5   4        1.31       -4.92     19.73 o 
 -16   6   4       53.69       35.67     33.05 o 
 -14   6   4      449.51      507.41     94.71 o 
 -12   6   4      867.19     1038.85    125.15 o 
 -10   6   4     1581.34     1582.07    100.95 o 
  -8   6   4      201.31      222.77     63.65 o 
  -6   6   4      944.97      999.41     96.55 o 
  -4   6   4       82.86       36.59     24.34 o 
  -2   6   4      877.49      974.79     58.80 o 
   0   6   4      680.62      714.36    141.45 o 
   2   6   4     1098.00     1012.01     74.36 o 
   4   6   4      256.05      243.12     42.07 o 
   6   6   4        6.99       -3.52     22.17 o 
   8   6   4       34.40       34.16     28.28 o 
  10   6   4      292.42      215.32     43.07 o 
 -11   7   4       28.98        7.66     30.75 o 
  -9   7   4        9.84      -17.34     29.67 o 
  -7   7   4       52.94       39.86     32.59 o 
  -5   7   4        6.52        4.92     39.97 o 
  -3   7   4        2.15       35.58     30.21 o 
  -1   7   4       65.31       30.22     29.77 o 
   1   7   4       10.65        7.85     29.13 o 
   3   7   4       17.16       14.89     28.80 o 
   5   7   4       54.50       -1.84     43.05 o 
   7   7   4        4.75       10.45     37.51 o 
 -23   1   5        7.01       -2.76     19.97 o 
 -21   1   5      329.75      369.15     37.34 o 
 -19   1   5      109.12      132.38     20.48 o 
 -17   1   5     1281.92     1352.63     40.44 o 
 -15   1   5     3802.70     3734.56     58.20 o 
 -13   1   5     2558.78     2627.02     44.69 o 
 -11   1   5      260.17      174.97     20.94 o 
  -9   1   5     3358.46     3084.52     45.39 o 
  -7   1   5    20474.04    21015.26    200.26 o 
  -5   1   5    15268.09    15327.35    123.41 o 
  -3   1   5     3231.47     3380.29     36.46 o 
  -1   1   5    30610.23    30420.98    201.54 o 
   1   1   5      774.50      746.30     19.84 o 
   3   1   5    11064.49    11108.82    106.53 o 
   5   1   5     2450.01     2540.76     44.49 o 
   7   1   5     6126.82     6052.88     97.73 o 
   9   1   5     2223.91     2162.11     58.93 o 
  11   1   5     1156.04     1252.62     74.48 o 
  13   1   5      261.36      281.35     37.65 o 
  15   1   5      220.27      160.95     37.21 o 
  17   1   5      295.91      283.84     45.22 o 
 -24   2   5        7.20        4.78     31.78 o 
 -22   2   5       23.94        7.04     24.98 o 
 -20   2   5      113.71       65.66     23.91 o 
 -18   2   5      908.32      937.60     45.67 o 
 -16   2   5     1379.27     1467.08     38.68 o 
 -14   2   5      410.20      467.09     24.25 o 
 -12   2   5      378.48      382.99     22.12 o 
 -10   2   5     4890.12     5320.56    124.10 o 
  -8   2   5      409.94      498.36     18.31 o 
  -6   2   5     1942.23     1899.51     70.26 o 
  -4   2   5        7.77        8.24      6.27 o 
  -2   2   5      570.40      561.49     15.42 o 
   0   2   5     7086.19     7353.75     66.69 o 
   2   2   5       37.47       17.75      6.10 o 
   4   2   5      162.14      212.76     21.02 o 
   6   2   5      158.77      142.79     20.61 o 
   8   2   5       70.52       56.21     15.95 o 
  10   2   5      192.92      160.26     23.41 o 
  12   2   5      271.83      282.44     34.54 o 
  14   2   5        4.22        4.77     18.44 o 
  16   2   5        0.24       -6.03     31.06 o 
 -23   3   5      230.70      280.24     66.11 o 
 -21   3   5       42.78       12.47     22.43 o 
 -19   3   5        4.19       42.80     25.74 o 
 -17   3   5      795.85      786.89     66.10 o 
 -15   3   5     1521.79     1369.75     75.91 o 
 -13   3   5     1389.25     1385.44     72.30 o 
 -11   3   5     3279.33     3325.96     73.14 o 
  -9   3   5     1540.96     1545.72     55.17 o 
  -7   3   5      193.43      108.29     16.22 o 
  -5   3   5    11352.86    11086.03    104.84 o 
  -3   3   5     6341.02     6335.37     91.69 o 
  -1   3   5    11500.37    11816.38    118.49 o 
   1   3   5     5251.95     5379.28     57.76 o 
   3   3   5     2511.74     2532.54     60.11 o 
   5   3   5      652.27      634.75     38.57 o 
   7   3   5     2543.20     2438.03     81.55 o 
   9   3   5     5485.36     5341.60    106.52 o 
  11   3   5     1168.03     1064.43     69.46 o 
  13   3   5      609.25      618.18     60.76 o 
  15   3   5       43.91       26.56     22.36 o 
 -20   4   5       90.61       44.75     30.54 o 
 -18   4   5        1.97        2.50     24.29 o 
 -16   4   5       21.45        3.03     22.68 o 
 -14   4   5       89.84      121.38     58.42 o 
 -12   4   5        3.82       -2.51     17.51 o 
 -10   4   5        1.36      -13.11     12.11 o 
  -8   4   5      457.49      446.40     34.33 o 
  -6   4   5       36.20       18.91     20.47 o 
  -4   4   5       79.86       86.66     16.14 o 
  -2   4   5     1762.39     1863.60     70.92 o 
   0   4   5       46.69       29.42     14.62 o 
   2   4   5      346.13      323.67     38.83 o 
   4   4   5       11.58       14.62     13.06 o 
   6   4   5     1500.44     1454.87     65.33 o 
   8   4   5       61.61       32.95     18.44 o 
  10   4   5       38.14       21.62     18.38 o 
  12   4   5        7.15        6.40     19.45 o 
  14   4   5        0.50       -0.69     18.87 o 
 -19   5   5      126.18       90.96     38.44 o 
 -17   5   5      612.02      498.83     64.14 o 
 -15   5   5     1174.26     1278.47     97.47 o 
 -13   5   5      235.99      289.41     44.88 o 
 -11   5   5      672.38      761.49     66.55 o 
  -9   5   5       91.74       80.99     26.86 o 
  -7   5   5     3426.25     3294.19     82.38 o 
  -5   5   5     2542.75     2553.11    151.41 o 
  -3   5   5     2922.96     2979.04    117.10 o 
  -1   5   5      797.94      782.49     48.50 o 
   1   5   5      761.51      740.60     60.37 o 
   3   5   5     1236.36     1352.31     74.43 o 
   5   5   5     1312.01     1342.54     75.94 o 
   7   5   5     2208.24     2380.86    203.25 o 
   9   5   5      773.17      823.32     63.67 o 
  11   5   5       78.25       88.36     27.41 o 
 -16   6   5        6.07       -5.23     29.60 o 
 -14   6   5        1.89       -1.54     25.82 o 
 -12   6   5      180.87       76.96     33.71 o 
 -10   6   5      229.19      222.44     42.12 o 
  -8   6   5       54.34       43.04     42.43 o 
  -6   6   5      466.18      415.45     48.67 o 
  -4   6   5       85.97       61.81     22.59 o 
  -2   6   5       20.05       23.61     20.22 o 
   0   6   5       39.08       50.99     29.52 o 
   2   6   5      107.70      127.75     35.19 o 
   4   6   5       23.50       36.05     28.29 o 
   6   6   5       21.41       44.42     26.52 o 
   8   6   5       69.25       99.83     33.69 o 
  10   6   5       59.80      132.67     43.05 o 
 -11   7   5      604.46      656.19     72.96 o 
  -9   7   5      679.12      876.51     79.15 o 
  -7   7   5      881.95      938.47    119.92 o 
  -5   7   5      678.02      695.38     93.48 o 
  -3   7   5     1505.80     1557.16    160.82 o 
  -1   7   5      574.19      613.99    103.93 o 
   1   7   5      214.83      366.24     53.92 o 
   3   7   5      332.87      300.50     50.59 o 
   5   7   5      591.47      616.93     67.82 o 
 -24   0   6      487.49      423.11     76.26 o 
 -22   0   6     1322.78     1416.30     76.91 o 
 -20   0   6     2305.79     2505.31     88.20 o 
 -18   0   6       22.38        3.30     12.70 o 
 -16   0   6     2655.63     2674.56     62.54 o 
 -14   0   6      226.02      189.26     19.76 o 
 -12   0   6    10692.67    10799.14    128.84 o 
 -10   0   6     2489.19     2436.94     59.96 o 
  -8   0   6    10313.70     9851.53    170.35 o 
  -6   0   6     2497.20     2261.30     73.18 o 
  -4   0   6     2448.51     2564.43     96.55 o 
  -2   0   6     8475.10     8415.29    143.91 o 
   0   0   6     3350.78     3549.10     69.04 o 
   2   0   6    16198.12    16364.24    255.22 o 
   4   0   6     9539.18     9327.86    142.44 o 
   6   0   6      696.65      796.34     43.56 o 
   8   0   6     2320.08     2104.04    131.30 o 
  10   0   6     1760.46     1612.49     94.71 o 
  12   0   6     1102.93     1028.25     94.71 o 
  14   0   6      129.56      130.99     46.74 o 
  16   0   6      314.30      448.32     75.03 o 
 -25   1   6        2.86        0.61     38.74 o 
 -23   1   6        5.26       -1.53     21.86 o 
 -21   1   6       13.32       21.55     21.74 o 
 -19   1   6      184.22      159.65     25.45 o 
 -17   1   6      164.45      196.63     36.70 o 
 -15   1   6     1045.48     1011.34     32.07 o 
 -13   1   6      788.85      758.69     27.41 o 
 -11   1   6      150.85      142.98     13.19 o 
  -9   1   6     1282.18     1236.52     35.19 o 
  -7   1   6        0.92       -2.85      5.82 o 
  -5   1   6      551.03      523.94     15.09 o 
  -3   1   6      931.83     1006.51     25.73 o 
  -1   1   6      136.63      120.58     10.56 o 
   1   1   6     2325.96     2653.47     42.16 o 
   3   1   6     2593.98     2799.50     57.19 o 
   5   1   6       34.52       26.26      9.19 o 
   7   1   6       10.58        0.65     11.40 o 
   9   1   6        0.05       10.80     13.78 o 
  11   1   6        2.93       -8.72     13.80 o 
  13   1   6        0.09       21.83     20.24 o 
  15   1   6        5.35        5.86     22.17 o 
 -24   2   6       32.59       27.60     33.27 o 
 -22   2   6      404.69      379.22     52.42 o 
 -20   2   6     2175.48     2313.30     75.86 o 
 -18   2   6      880.86      919.00    103.84 o 
 -16   2   6     2369.04     2476.96     54.42 o 
 -14   2   6     2510.80     2747.24     59.15 o 
 -12   2   6     5965.85     6085.23     78.43 o 
 -10   2   6     7279.04     7512.33     94.09 o 
  -8   2   6    16630.39    16998.79    293.82 o 
  -6   2   6    20938.15    20639.15    205.94 o 
  -4   2   6     2054.67     2066.16     29.15 o 
  -2   2   6      661.24      499.13     15.64 o 
   0   2   6     5306.96     4795.10     99.51 o 
   2   2   6     3203.38     3195.20     47.48 o 
   4   2   6     5737.08     5842.64    107.04 o 
   6   2   6      280.01      253.53     25.97 o 
   8   2   6       22.49       21.87     14.32 o 
  10   2   6       19.37      -22.72     15.15 o 
  12   2   6      408.13      454.45     40.04 o 
  14   2   6      228.55      310.74     54.73 o 
  16   2   6        2.46      -23.47     19.35 o 
 -23   3   6        1.44        5.08     28.42 o 
 -21   3   6        5.47        3.70     24.98 o 
 -19   3   6      272.77      236.67     41.64 o 
 -17   3   6      107.41      112.71     29.85 o 
 -15   3   6      218.94      201.98     34.72 o 
 -13   3   6      194.90      183.57     22.96 o 
 -11   3   6      131.73      102.10     17.81 o 
  -9   3   6      319.64      228.86     22.89 o 
  -7   3   6        7.48        2.75      9.03 o 
  -5   3   6      314.80      378.14     26.09 o 
  -3   3   6       99.72      132.77     15.36 o 
  -1   3   6      235.20      229.28     14.46 o 
   1   3   6     1003.33     1019.26     35.42 o 
   3   3   6       79.90       48.25     14.72 o 
   5   3   6      130.89       99.82     23.00 o 
   7   3   6       92.41       62.36     18.35 o 
   9   3   6        1.80      -19.78     13.19 o 
  11   3   6       25.58       32.61     18.96 o 
  13   3   6       66.17       61.96     24.40 o 
  15   3   6        0.84       -2.45     23.00 o 
 -22   4   6      428.19      444.74     60.47 o 
 -20   4   6      300.03      345.89     54.11 o 
 -18   4   6      789.16      806.70     72.62 o 
 -16   4   6     1034.43     1110.62     82.40 o 
 -14   4   6      197.40      254.60     41.25 o 
 -12   4   6     2654.37     2589.91     71.19 o 
 -10   4   6     3122.10     3133.17     76.39 o 
  -8   4   6      678.02      669.17     40.75 o 
  -6   4   6     3927.10     4050.22    106.12 o 
  -4   4   6     2331.88     2155.71     50.61 o 
  -2   4   6     1289.78     1364.99     55.31 o 
   0   4   6     1051.14      999.45     48.58 o 
   2   4   6     3900.10     3862.29     81.24 o 
   4   4   6     1431.51     1348.86     54.69 o 
   6   4   6      420.53      435.48     37.89 o 
   8   4   6     1186.08     1277.38     76.23 o 
  10   4   6      173.07      117.95     25.85 o 
  12   4   6      202.42      149.47     30.87 o 
 -19   5   6       12.34       28.79     32.83 o 
 -17   5   6      406.50      328.40     51.75 o 
 -15   5   6      138.86       81.37     32.54 o 
 -13   5   6      802.70      773.88    131.61 o 
 -11   5   6       68.91       63.59     38.74 o 
  -9   5   6       38.69       23.62     16.08 o 
  -7   5   6       77.24       72.39     19.88 o 
  -5   5   6     1107.76     1105.54     51.67 o 
  -3   5   6      851.83      858.03     51.08 o 
  -1   5   6       85.83       59.60     24.51 o 
   1   5   6      398.82      422.37     47.87 o 
   3   5   6      889.59      734.77    142.98 o 
   5   5   6      593.41      473.33     54.98 o 
   7   5   6      201.03      209.28     39.05 o 
   9   5   6       36.63       26.41     25.30 o 
  11   5   6       13.78        8.25     27.30 o 
 -16   6   6      181.63      205.17     47.30 o 
 -14   6   6      713.03      661.08     71.19 o 
 -12   6   6     1472.96     1622.64    149.75 o 
 -10   6   6     1662.62     1682.43     90.97 o 
  -8   6   6     1446.69     1494.43    111.00 o 
  -6   6   6     1154.91     1324.88    103.01 o 
  -4   6   6      341.59      399.78     41.18 o 
  -2   6   6     2380.43     2421.84    111.31 o 
   0   6   6      728.09      784.28     68.69 o 
   2   6   6      853.45      786.07     75.34 o 
   4   6   6      380.29      296.79     47.69 o 
   6   6   6      186.67      205.95     42.73 o 
   8   6   6      104.66      134.94     40.28 o 
 -11   7   6       25.78       18.61     41.51 o 
  -9   7   6        1.08        2.46     38.13 o 
  -7   7   6      119.74      239.84     70.11 o 
  -5   7   6        2.06       10.37     31.71 o 
  -3   7   6        3.81       -6.44     39.67 o 
  -1   7   6       95.84       63.98     33.68 o 
   1   7   6      217.07      141.97     40.60 o 
   3   7   6       91.79       82.20     40.90 o 
 -25   1   7      160.50      200.98     47.35 o 
 -23   1   7       16.99       40.83     25.92 o 
 -21   1   7      933.18     1031.87     49.13 o 
 -19   1   7      127.52      127.04     17.31 o 
 -17   1   7     2333.00     2369.30     48.52 o 
 -15   1   7     1450.94     1390.23     38.45 o 
 -13   1   7     3483.98     3712.44     59.56 o 
 -11   1   7      297.25      225.37     36.17 o 
  -9   1   7     1417.27     1461.45     53.86 o 
  -7   1   7      841.43      822.81     21.42 o 
  -5   1   7     5694.31     5521.74     56.64 o 
  -3   1   7     8990.23     8529.74     85.84 o 
  -1   1   7     6023.08     5633.01     77.07 o 
   1   1   7      524.02      637.03     24.41 o 
   3   1   7     4143.70     4153.06     61.58 o 
   5   1   7     1161.61     1178.71     42.32 o 
   7   1   7     2593.62     2731.33     67.87 o 
   9   1   7      429.30      443.20     54.26 o 
  11   1   7      890.88      856.46    126.07 o 
  13   1   7      310.36      189.79     39.67 o 
  15   1   7       67.72       57.67     27.39 o 
 -24   2   7       38.48       60.72     33.07 o 
 -22   2   7      116.59       73.56     30.43 o 
 -20   2   7       87.60       63.04     26.96 o 
 -18   2   7       91.15      117.43     21.82 o 
 -16   2   7       26.58       22.12     14.52 o 
 -14   2   7      362.12      446.48     32.64 o 
 -12   2   7       51.44       52.42     13.84 o 
 -10   2   7      357.46      433.58     37.68 o 
  -8   2   7     8980.68     8918.15    117.16 o 
  -6   2   7       54.55       61.41     11.22 o 
  -4   2   7        6.21        2.68      4.47 o 
  -2   2   7      595.64      539.56     17.46 o 
   0   2   7     2608.83     2717.92     44.88 o 
   2   2   7       42.49       47.15     12.89 o 
   4   2   7     1452.85     1560.67     49.39 o 
   6   2   7        7.39       -2.66     12.80 o 
   8   2   7      411.17      399.69     34.43 o 
  10   2   7      352.97      360.60     35.30 o 
  12   2   7        8.42       -5.38     17.65 o 
  14   2   7       32.06       32.99     26.48 o 
 -23   3   7      228.58      281.26     79.33 o 
 -21   3   7       17.36       25.12     25.21 o 
 -19   3   7       48.63       15.45     23.55 o 
 -17   3   7      465.78      446.63     50.55 o 
 -15   3   7      652.62      670.40     42.94 o 
 -13   3   7     2400.05     2476.12     92.82 o 
 -11   3   7     5371.01     5523.61    141.80 o 
  -9   3   7       12.29        0.87     10.48 o 
  -7   3   7       91.81       64.95     13.83 o 
  -5   3   7     5601.92     5503.40    107.68 o 
  -3   3   7     2774.55     2829.17     52.97 o 
  -1   3   7     5782.72     5697.50     63.44 o 
   1   3   7     1242.27     1357.28     85.09 o 
   3   3   7     1562.15     1504.51     50.66 o 
   5   3   7      130.42      114.43     32.75 o 
   7   3   7     1128.68     1191.75     55.19 o 
   9   3   7      867.29      857.96     53.24 o 
  11   3   7      270.69      327.77     36.52 o 
  13   3   7      504.64      567.73     49.92 o 
 -22   4   7       60.53       62.68     31.47 o 
 -20   4   7       17.68        0.12     28.05 o 
 -18   4   7      376.50      414.14     53.69 o 
 -16   4   7      111.64       54.85     27.67 o 
 -14   4   7       70.36      103.84     29.26 o 
 -12   4   7       52.35       49.72     17.56 o 
 -10   4   7      540.80      546.88     38.89 o 
  -8   4   7     1379.56     1439.72     51.01 o 
  -6   4   7     1629.49     1749.80     77.59 o 
  -4   4   7      262.04      225.98     28.76 o 
  -2   4   7      158.85      149.38     21.33 o 
   0   4   7        0.61       12.60     17.25 o 
   2   4   7     1042.50     1065.81     83.64 o 
   4   4   7      424.92      430.39     47.83 o 
   6   4   7      103.31       93.93     22.61 o 
   8   4   7      304.32      308.30     36.17 o 
  10   4   7       66.83       52.46     23.15 o 
  12   4   7       34.06       29.83     23.28 o 
 -19   5   7       76.78       13.92     30.79 o 
 -17   5   7      206.98      292.54     49.43 o 
 -15   5   7      217.32      244.58     43.91 o 
 -13   5   7      465.22      392.34     66.42 o 
 -11   5   7      825.58      977.31     72.87 o 
  -9   5   7       62.74       66.83     24.40 o 
  -7   5   7     1325.33     1439.93     55.24 o 
  -5   5   7       13.57        3.18     14.85 o 
  -3   5   7     1742.82     1843.08     63.56 o 
  -1   5   7      970.23      860.19     83.02 o 
   1   5   7     1637.21     1764.88    133.14 o 
   3   5   7      436.62      400.09     50.16 o 
   5   5   7      378.10      379.35     59.65 o 
   7   5   7      544.91      451.35     54.27 o 
   9   5   7      404.31      489.98     58.59 o 
 -16   6   7        1.67       11.10     26.79 o 
 -14   6   7       81.06       75.35     34.52 o 
 -12   6   7      198.03      254.78     65.50 o 
 -10   6   7       21.43       11.09     25.67 o 
  -8   6   7      173.10      158.59     29.47 o 
  -6   6   7      718.95      665.69     52.82 o 
  -4   6   7       34.64       48.11     23.24 o 
  -2   6   7        6.06        8.60     24.94 o 
   0   6   7        5.30       -2.09     38.13 o 
   2   6   7       60.08       74.80     51.04 o 
   4   6   7       35.56       70.26     33.21 o 
   6   6   7       71.86       49.64     33.91 o 
 -11   7   7      387.34      395.32     56.53 o 
  -9   7   7      139.68      135.30     57.19 o 
  -7   7   7      841.19      916.06    134.68 o 
  -5   7   7      692.34      778.35     76.54 o 
  -3   7   7      974.84     1051.63     86.22 o 
  -1   7   7      147.23      117.67     63.96 o 
   1   7   7       42.50       19.06     33.05 o 
 -24   0   8       80.90       85.28     32.40 o 
 -22   0   8      267.63      246.57     37.91 o 
 -20   0   8      353.30      372.83     32.97 o 
 -18   0   8      410.83      416.39     34.65 o 
 -16   0   8     1794.65     1870.18     65.39 o 
 -14   0   8       23.01        7.54     11.64 o 
 -12   0   8     3266.32     3249.07     79.13 o 
 -10   0   8      999.98     1079.91     59.65 o 
  -8   0   8     8265.84     7993.56    177.73 o 
  -6   0   8      322.48      252.97     22.80 o 
  -4   0   8     3133.54     3009.75     66.31 o 
  -2   0   8     6175.24     6017.57    115.92 o 
   0   0   8     2251.66     2532.46     64.75 o 
   2   0   8     6934.49     7308.82    126.23 o 
   4   0   8     2112.70     2150.86     66.93 o 
   6   0   8     3026.59     3191.52     87.14 o 
   8   0   8     1388.22     1212.75     86.10 o 
  10   0   8      548.90      472.31     67.03 o 
  12   0   8      463.69      536.88     74.41 o 
  14   0   8      569.19      720.76     93.48 o 
 -25   1   8        0.48        2.50     28.22 o 
 -23   1   8      172.07      131.47     33.91 o 
 -21   1   8      863.23      985.04     62.49 o 
 -19   1   8      188.07      151.24     22.82 o 
 -17   1   8     1200.93     1218.82     38.91 o 
 -15   1   8       11.31       -1.23      8.81 o 
 -13   1   8       67.78       96.85     16.02 o 
 -11   1   8     9631.00    10355.39    131.20 o 
  -9   1   8     3982.84     4136.01     99.24 o 
  -7   1   8       44.31       26.66      6.98 o 
  -5   1   8      558.53      602.96     21.48 o 
  -3   1   8      152.25      158.15     13.17 o 
  -1   1   8     1860.18     1904.94     38.56 o 
   1   1   8       52.80       42.56     10.18 o 
   3   1   8      169.53      153.75     22.01 o 
   5   1   8     2262.37     2157.26     81.58 o 
   7   1   8     1043.30     1008.53     60.00 o 
   9   1   8      452.67      355.42     33.66 o 
  11   1   8        0.03       17.34     21.42 o 
  13   1   8        8.62        1.91     23.70 o 
 -24   2   8       14.52      111.31     52.89 o 
 -22   2   8      199.86      194.72     65.80 o 
 -20   2   8      842.95      908.30    112.23 o 
 -18   2   8      594.18      671.40     43.99 o 
 -16   2   8     2365.07     2343.00     86.23 o 
 -14   2   8      581.47      603.37     73.22 o 
 -12   2   8     4151.14     3985.85     78.85 o 
 -10   2   8    11228.37    10807.62    138.51 o 
  -8   2   8    14228.52    14388.81    163.89 o 
  -6   2   8     9287.95     9256.87    116.66 o 
  -4   2   8     3939.45     3884.96     47.99 o 
  -2   2   8    13342.85    13536.41    114.10 o 
   0   2   8     3328.82     3290.80     54.15 o 
   2   2   8     2551.91     2596.44     62.98 o 
   4   2   8     3968.25     3920.42     97.29 o 
   6   2   8     1552.09     1562.22     64.98 o 
   8   2   8      752.19      723.17     47.56 o 
  10   2   8       10.74       28.38     18.44 o 
  12   2   8      240.54      186.26     37.18 o 
  14   2   8       22.91       24.81     27.74 o 
 -23   3   8        4.67        8.26     29.52 o 
 -21   3   8       15.66       13.90     24.50 o 
 -19   3   8        0.21      -13.57     19.55 o 
 -17   3   8        2.80        0.81     13.20 o 
 -15   3   8      170.54       96.76     24.88 o 
 -13   3   8      448.35      379.69     32.56 o 
 -11   3   8      101.66      166.07     22.32 o 
  -9   3   8      143.49      113.27     18.05 o 
  -7   3   8       95.03       78.92     15.58 o 
  -5   3   8      191.01      199.99     17.63 o 
  -3   3   8      230.32      233.89     18.23 o 
  -1   3   8      150.00      156.59     21.94 o 
   1   3   8      415.28      410.70     31.48 o 
   3   3   8       18.81       19.80     14.53 o 
   5   3   8      175.49      126.56     42.44 o 
   7   3   8        3.67        8.14     16.24 o 
   9   3   8       15.95       13.27     19.34 o 
  11   3   8        1.35       10.60     21.41 o 
  13   3   8        5.75        4.40     23.28 o 
 -22   4   8      244.86      243.47     47.28 o 
 -20   4   8      848.76      878.00     76.88 o 
 -18   4   8     2359.36     2551.20    106.52 o 
 -16   4   8      499.53      464.50     63.34 o 
 -14   4   8        6.42      -13.50     13.96 o 
 -12   4   8     1596.29     1717.14     58.81 o 
 -10   4   8     1260.37     1354.99     51.09 o 
  -8   4   8     2366.84     2351.96     93.85 o 
  -6   4   8     4579.02     4936.77     82.96 o 
  -4   4   8      527.72      496.24     44.29 o 
  -2   4   8       45.70       35.91     15.56 o 
   0   4   8      513.62      488.30     51.35 o 
   2   4   8     2354.18     2513.71     95.45 o 
   4   4   8     1086.27     1215.30     80.42 o 
   6   4   8     1307.62     1177.21     80.45 o 
   8   4   8      612.23      665.63     62.43 o 
  10   4   8        4.56        6.80     20.31 o 
 -19   5   8        9.11       -3.76     36.59 o 
 -17   5   8      117.10       63.66     31.78 o 
 -15   5   8       30.96       22.32     24.60 o 
 -13   5   8      595.57      596.64     59.12 o 
 -11   5   8       24.12       50.50     19.97 o 
  -9   5   8       35.02       18.60     16.49 o 
  -7   5   8       52.12       32.81     16.40 o 
  -5   5   8       47.58       24.08     17.49 o 
  -3   5   8      316.96      299.02     53.31 o 
  -1   5   8       11.86       27.83     22.80 o 
   1   5   8      143.96       67.82     63.96 o 
   3   5   8       24.00       15.25     26.75 o 
   5   5   8       34.90       24.99     26.05 o 
   7   5   8        1.54       31.95     49.51 o 
   9   5   8        2.82        9.09     26.88 o 
 -16   6   8      159.06      126.80     38.08 o 
 -14   6   8      305.94      314.51     51.57 o 
 -12   6   8      560.28      629.41     64.53 o 
 -10   6   8      772.11      838.23     87.33 o 
  -8   6   8     1692.15     1692.73    118.08 o 
  -6   6   8      741.39      817.05     57.60 o 
  -4   6   8      842.76      888.24     75.87 o 
  -2   6   8     1143.83     1072.18     83.69 o 
   0   6   8      688.97      607.72     65.88 o 
   2   6   8     1182.56     1216.38     90.39 o 
   4   6   8      531.68      587.59     67.54 o 
   6   6   8      103.69       97.62     35.64 o 
 -11   7   8      243.27      303.80     80.56 o 
  -9   7   8      164.66      280.43     75.03 o 
  -7   7   8      215.81      153.13     44.06 o 
  -5   7   8        4.32      -19.24     35.67 o 
  -3   7   8       17.18      -42.76     28.51 o 
  -1   7   8        3.76        7.92     31.42 o 
 -25   1   9      605.79      456.32     76.26 o 
 -23   1   9      727.39      768.00     49.88 o 
 -21   1   9     1409.04     1498.64    114.97 o 
 -19   1   9       14.84       23.09     14.60 o 
 -17   1   9     4474.73     4373.18    146.26 o 
 -15   1   9     2641.27     2639.83     64.84 o 
 -13   1   9     5483.15     5839.65     96.28 o 
 -11   1   9      699.68      605.06     32.89 o 
  -9   1   9     6505.53     6275.84     75.66 o 
  -7   1   9      480.08      477.63     19.34 o 
  -5   1   9      760.41      721.82     24.64 o 
  -3   1   9     3010.84     2898.07     49.16 o 
  -1   1   9     4113.62     3947.83     60.66 o 
   1   1   9      473.11      457.27     46.60 o 
   3   1   9      837.07      895.63     58.95 o 
   5   1   9        8.30      -12.77     12.69 o 
   7   1   9      892.17      967.44     62.89 o 
   9   1   9      325.48      318.69     43.36 o 
  11   1   9      252.13      230.53     40.01 o 
  13   1   9       39.15       23.13     25.38 o 
 -24   2   9      130.14       90.94     42.74 o 
 -22   2   9       26.88       18.20     27.67 o 
 -20   2   9      320.15      353.72     37.42 o 
 -18   2   9      210.63      189.11     25.65 o 
 -16   2   9       37.53       21.84     14.53 o 
 -14   2   9      203.24      212.20     23.39 o 
 -12   2   9      457.93      511.09     33.33 o 
 -10   2   9      153.09      102.18     16.18 o 
  -8   2   9        6.58       -4.66      8.16 o 
  -6   2   9      761.60      864.64     39.86 o 
  -4   2   9      461.48      471.56     24.26 o 
  -2   2   9      272.79      289.70     26.55 o 
   0   2   9      267.69      211.59     39.72 o 
   2   2   9      481.86      537.50     35.87 o 
   4   2   9        3.19       -0.25     12.73 o 
   6   2   9      703.86      581.80     42.45 o 
   8   2   9        0.00        8.09     18.58 o 
  10   2   9        0.04       -6.42     19.63 o 
  12   2   9        1.46      -16.14     22.32 o 
 -23   3   9       76.11      100.57     34.76 o 
 -21   3   9       78.04       51.87     27.67 o 
 -19   3   9      167.18      173.84     43.97 o 
 -17   3   9      729.52      777.14     49.29 o 
 -15   3   9      713.12      619.06     42.28 o 
 -13   3   9     2917.12     2833.62     72.61 o 
 -11   3   9     3831.26     3962.80    130.79 o 
  -9   3   9      369.61      356.98     52.55 o 
  -7   3   9     4186.00     4093.69     71.89 o 
  -5   3   9     1816.50     1707.96     42.23 o 
  -3   3   9     2042.97     2049.67     58.76 o 
  -1   3   9     5353.84     5403.17    137.25 o 
   1   3   9     2287.64     2409.52     88.49 o 
   3   3   9      799.33      790.36     46.90 o 
   5   3   9       19.31        2.29     15.51 o 
   7   3   9      818.76      850.89     54.06 o 
   9   3   9      162.18      152.62     28.57 o 
  11   3   9      214.64      198.32     35.44 o 
 -22   4   9       95.79       49.37     31.78 o 
 -20   4   9       18.21      -13.37     25.37 o 
 -18   4   9      566.37      646.24     82.10 o 
 -16   4   9      305.63      251.04     41.74 o 
 -14   4   9       46.26       58.09     27.62 o 
 -12   4   9      128.26      141.84     31.11 o 
 -10   4   9      773.71      768.06     46.07 o 
  -8   4   9      457.13      394.68     32.57 o 
  -6   4   9      234.58      279.98     23.86 o 
  -4   4   9      203.75      210.28     26.04 o 
  -2   4   9       14.83       28.37     31.67 o 
   0   4   9       61.24       44.65     23.26 o 
   2   4   9       12.96       -5.62     21.73 o 
   4   4   9       57.81       46.74     24.51 o 
   6   4   9       66.59       32.42     25.26 o 
   8   4   9       12.03       16.38     27.18 o 
  10   4   9       13.24      -27.46     25.67 o 
 -19   5   9      213.82      186.77     43.86 o 
 -17   5   9      985.35      895.03     76.79 o 
 -15   5   9     1322.20     1401.98     91.91 o 
 -13   5   9     1497.10     1578.37     80.79 o 
 -11   5   9      623.34      674.31     78.20 o 
  -9   5   9      326.98      355.31     40.62 o 
  -7   5   9      827.97      978.59     58.39 o 
  -5   5   9      573.48      629.81     46.50 o 
  -3   5   9     1898.82     1936.26     88.45 o 
  -1   5   9      152.90      179.67     37.03 o 
   1   5   9      338.27      336.01     48.65 o 
   3   5   9       74.41       38.76     28.28 o 
   5   5   9      307.18      311.36     49.12 o 
   7   5   9      151.02      114.01     40.28 o 
 -16   6   9       50.97       48.88     33.48 o 
 -14   6   9      139.84      103.91     34.84 o 
 -12   6   9        2.20      -11.19     22.80 o 
 -10   6   9       49.79       54.12     29.10 o 
  -8   6   9      233.26      180.65     31.46 o 
  -6   6   9        0.88      -10.62     19.59 o 
  -4   6   9       13.06       29.80     28.02 o 
  -2   6   9       46.54       83.84     34.55 o 
   0   6   9       78.56       44.46     30.36 o 
   2   6   9      129.14       94.69     36.28 o 
   4   6   9       96.37       72.95     36.40 o 
  -9   7   9       73.98       49.47     35.90 o 
  -7   7   9      428.41      394.28     71.34 o 
  -5   7   9       83.90       69.99     58.12 o 
  -3   7   9      334.99      416.65     95.94 o 
 -26   0  10        4.92       29.52     42.43 o 
 -24   0  10       12.06      -10.45     30.13 o 
 -22   0  10     1595.91     1861.17    108.85 o 
 -20   0  10      841.09      851.71     63.96 o 
 -18   0  10      495.97      457.56     67.96 o 
 -16   0  10      269.45      260.14     44.89 o 
 -14   0  10     1983.34     1803.13     89.79 o 
 -12   0  10     1974.72     1990.70     89.79 o 
 -10   0  10     3352.52     3515.86    118.08 o 
  -8   0  10     8232.50     8025.37    131.27 o 
  -6   0  10     1652.19     1501.48     51.09 o 
  -4   0  10      607.26      634.43     40.00 o 
  -2   0  10     1191.50     1162.30     49.81 o 
   0   0  10     2212.59     2342.85     70.22 o 
   2   0  10     3496.44     3330.22    101.78 o 
   4   0  10      413.08      416.57     40.01 o 
   6   0  10      482.94      376.37     59.65 o 
   8   0  10      300.53      296.42     57.81 o 
  10   0  10      463.63      455.09     74.41 o 
  12   0  10      251.41      236.77     59.04 o 
 -25   1  10       39.51      105.78     49.20 o 
 -23   1  10      100.18       35.00     19.17 o 
 -21   1  10        1.28      -17.74     14.38 o 
 -19   1  10        8.08       -5.81     12.89 o 
 -17   1  10      855.62      949.66     53.37 o 
 -15   1  10      137.47      165.03     21.26 o 
 -13   1  10      122.16      135.64     18.64 o 
 -11   1  10      443.71      528.79     32.35 o 
  -9   1  10       40.26       38.29      9.43 o 
  -7   1  10       45.46       40.29      9.68 o 
  -5   1  10       11.80        1.78      7.13 o 
  -3   1  10       74.43       81.53     15.89 o 
  -1   1  10     1281.35     1293.20     37.19 o 
   1   1  10       50.29       38.02     15.74 o 
   3   1  10      386.17      389.32     31.88 o 
   5   1  10      160.37      130.24     22.93 o 
   7   1  10        4.63      -16.91     16.52 o 
   9   1  10       15.08       12.21     20.31 o 
  11   1  10       37.98        4.92     23.91 o 
 -24   2  10        1.77       25.74     25.70 o 
 -22   2  10      127.14      137.29     33.45 o 
 -20   2  10       82.69       75.51     20.18 o 
 -18   2  10      434.24      468.46     41.35 o 
 -16   2  10     1471.33     1476.49     52.55 o 
 -14   2  10       18.11       33.37     13.61 o 
 -12   2  10      334.30      297.48     26.54 o 
 -10   2  10      337.14      304.41     38.13 o 
  -8   2  10     4804.42     4986.15     75.92 o 
  -6   2  10     5859.71     5861.96     81.64 o 
  -4   2  10     2274.98     2196.70     57.84 o 
  -2   2  10     1604.20     1640.54     57.43 o 
   0   2  10       28.18       22.26     13.66 o 
   2   2  10     3836.16     4223.49     88.87 o 
   4   2  10     1654.25     1662.46     57.84 o 
   6   2  10      770.59      734.98     78.44 o 
   8   2  10      341.04      419.94     39.07 o 
  10   2  10       97.86       63.59     29.48 o 
 -23   3  10       30.13       12.13     27.39 o 
 -21   3  10        0.18       34.42     32.90 o 
 -19   3  10        0.41        9.23     16.91 o 
 -17   3  10        9.25       17.27     16.06 o 
 -15   3  10        7.43       10.75     13.73 o 
 -13   3  10      241.03      224.90     28.02 o 
 -11   3  10       64.51       32.64     13.61 o 
  -9   3  10      296.80      302.46     43.17 o 
  -7   3  10      118.55      112.18     15.61 o 
  -5   3  10       46.81       31.25     10.92 o 
  -3   3  10        1.04       -3.66     10.91 o 
  -1   3  10       25.72      -16.62     16.91 o 
   1   3  10      158.55      121.75     30.60 o 
   3   3  10       83.75      112.77     30.11 o 
   5   3  10      267.32      243.46     56.89 o 
   7   3  10        6.46        1.46     19.21 o 
   9   3  10        9.40       16.57     21.81 o 
 -22   4  10      111.66      109.47     37.03 o 
 -20   4  10      370.42      506.62    123.30 o 
 -18   4  10      752.41      752.83     68.05 o 
 -16   4  10      112.09      147.50     29.40 o 
 -14   4  10      218.82      172.83     28.55 o 
 -12   4  10      408.21      411.12     35.60 o 
 -10   4  10      129.40       91.51     22.15 o 
  -8   4  10      578.78      647.52     36.69 o 
  -6   4  10     1345.16     1417.12     56.52 o 
  -4   4  10      193.55      194.08     25.43 o 
  -2   4  10      111.15      112.55     55.66 o 
   0   4  10      248.41      303.57    146.67 o 
   2   4  10      347.18      317.30     44.93 o 
   4   4  10      298.87      230.99     85.48 o 
   6   4  10     1009.82     1087.30     81.04 o 
   8   4  10      359.02      302.06     48.61 o 
 -19   5  10       18.34       24.81     35.36 o 
 -17   5  10       57.94       61.44     29.10 o 
 -15   5  10      275.29      305.74     88.25 o 
 -13   5  10      587.69      596.92     84.02 o 
 -11   5  10      222.30      195.56     30.44 o 
  -9   5  10      700.33      738.83     47.87 o 
  -7   5  10      376.14      373.68     37.88 o 
  -5   5  10      115.85       85.88     22.66 o 
  -3   5  10      242.41      175.02     38.52 o 
  -1   5  10      209.46      207.33     40.77 o 
   1   5  10      200.23      188.85     44.28 o 
   3   5  10        4.15       37.50     29.53 o 
   5   5  10        3.64      -10.39     28.51 o 
 -16   6  10      134.25      159.73     55.04 o 
 -14   6  10      219.48      167.86     39.31 o 
 -12   6  10      619.57      482.70     59.65 o 
 -10   6  10     1036.10     1288.30    145.75 o 
  -8   6  10     1140.88     1256.88     73.25 o 
  -6   6  10      458.00      581.25     82.10 o 
  -4   6  10     1286.17     1451.36    104.24 o 
  -2   6  10      667.07      780.37     75.43 o 
   0   6  10      537.74      519.20    113.46 o 
   2   6  10      516.26      543.96     66.31 o 
 -25   1  11       36.17       12.89     24.93 o 
 -23   1  11      118.32      130.02     26.64 o 
 -21   1  11      567.30      581.53     44.59 o 
 -19   1  11      152.07      181.11     30.51 o 
 -17   1  11     2199.22     2219.11     63.76 o 
 -15   1  11      295.08      286.20     26.79 o 
 -13   1  11     3606.67     3744.08     77.99 o 
 -11   1  11     1079.11     1075.56     39.50 o 
  -9   1  11     3659.11     3793.53     75.08 o 
  -7   1  11      967.59      997.35     30.58 o 
  -5   1  11     4428.12     4702.39     69.84 o 
  -3   1  11     3314.00     3410.43     59.94 o 
  -1   1  11     1108.85     1161.32     36.06 o 
   1   1  11     1095.96     1152.38     45.69 o 
   3   1  11     2201.87     2353.16     67.17 o 
   5   1  11      612.58      578.74     42.24 o 
   7   1  11      377.74      346.01     43.66 o 
   9   1  11       96.73      141.73     34.99 o 
 -24   2  11        1.39      -25.60     22.58 o 
 -22   2  11       99.20      112.89     24.83 o 
 -20   2  11      285.18      318.13     32.82 o 
 -18   2  11      407.40      332.88     32.65 o 
 -16   2  11      198.11      223.94     26.43 o 
 -14   2  11     1148.36     1168.96     45.99 o 
 -12   2  11      179.34      131.48     19.41 o 
 -10   2  11       52.54       31.66     12.48 o 
  -8   2  11      141.29      109.20     15.36 o 
  -6   2  11      283.48      311.20     41.90 o 
  -4   2  11      638.67      621.51     36.80 o 
  -2   2  11       99.97      126.99     27.59 o 
   0   2  11        1.03        1.62     18.16 o 
   2   2  11       51.25       46.90     17.97 o 
   4   2  11      420.25      364.19     35.41 o 
   6   2  11        0.60       -2.45     18.00 o 
   8   2  11        6.43       -7.99     34.44 o 
  10   2  11       31.39        5.68     25.74 o 
 -23   3  11      552.14      503.15     57.18 o 
 -21   3  11      893.22      988.64     75.01 o 
 -19   3  11      127.90      160.97     26.78 o 
 -17   3  11      440.05      448.00     38.68 o 
 -15   3  11     1581.01     1586.95     57.40 o 
 -13   3  11    10183.90    10235.88    188.63 o 
 -11   3  11     4949.29     4985.26     96.64 o 
  -9   3  11     1094.75     1112.49     40.88 o 
  -7   3  11     2160.79     2214.85     55.92 o 
  -5   3  11      537.85      526.20     33.11 o 
  -3   3  11     3718.54     3739.98    177.42 o 
  -1   3  11     3031.23     3073.60    103.70 o 
   1   3  11     1443.02     1556.81     76.68 o 
   3   3  11      130.76      169.10     35.28 o 
   5   3  11        3.03        8.88     23.43 o 
   7   3  11      183.28      208.07    110.08 o 
 -22   4  11       16.34       16.54     26.87 o 
 -20   4  11       26.02       10.49     51.66 o 
 -18   4  11       89.95       99.92     31.74 o 
 -16   4  11       28.57       36.23     19.55 o 
 -14   4  11      187.73      151.94     36.54 o 
 -12   4  11      307.11      288.39     30.98 o 
 -10   4  11        0.81        9.58     14.17 o 
  -8   4  11      124.64       95.87     17.45 o 
  -6   4  11      412.06      346.47     33.66 o 
  -4   4  11       56.94       49.67     24.51 o 
  -2   4  11       33.44      -16.53     21.52 o 
   0   4  11       19.82        7.28     37.51 o 
   2   4  11      110.56       80.71     44.59 o 
   4   4  11        4.80      -14.50     22.80 o 
   6   4  11        0.58        8.61     25.41 o 
 -19   5  11      478.16      480.54     82.72 o 
 -17   5  11      287.89      315.72     49.13 o 
 -15   5  11      386.24      413.90     66.53 o 
 -13   5  11      686.14      634.61     48.27 o 
 -11   5  11     1043.60     1102.14     60.20 o 
  -9   5  11      723.84      770.78     64.70 o 
  -7   5  11      293.98      323.19     69.07 o 
  -5   5  11      338.31      315.48     49.24 o 
  -3   5  11      498.87      531.29     62.11 o 
  -1   5  11      241.99      220.78     41.59 o 
   1   5  11      648.45      662.57     68.92 o 
   3   5  11      219.79      178.70     42.59 o 
 -14   6  11      270.66      315.10     48.58 o 
 -12   6  11        0.36       -9.05     24.98 o 
 -10   6  11       80.49       81.32     27.20 o 
  -8   6  11      345.37      337.47     42.24 o 
  -6   6  11       20.73       11.73     27.84 o 
  -4   6  11        0.55      -18.54     26.57 o 
  -2   6  11        5.12      -26.54     27.67 o 
   0   6  11        0.18       12.55     28.54 o 
 -24   0  12      741.45      989.51    102.70 o 
 -22   0  12     1350.84     1389.86    101.47 o 
 -20   0  12      751.54      657.42     75.64 o 
 -18   0  12     3006.37     3045.40    134.07 o 
 -16   0  12     3428.75     3957.42    147.60 o 
 -14   0  12     4199.71     4127.77    146.37 o 
 -12   0  12      489.44      455.21     38.70 o 
 -10   0  12     1228.76     1129.51     49.76 o 
  -8   0  12       60.16       55.92     18.02 o 
  -6   0  12      123.87      110.59     22.39 o 
  -4   0  12      887.93      985.30     47.39 o 
  -2   0  12      561.31      609.50     54.43 o 
   0   0  12      251.73      239.91     54.73 o 
   2   0  12      210.04      210.32     46.12 o 
   4   0  12       10.78       37.51     33.82 o 
   6   0  12      291.47      346.85     63.34 o 
   8   0  12       34.39      -22.75     30.75 o 
 -25   1  12       38.70       53.47     23.35 o 
 -23   1  12        0.42       17.09     17.75 o 
 -21   1  12        5.40       12.78     17.31 o 
 -19   1  12      181.93      136.73     22.95 o 
 -17   1  12       22.09       31.21     14.70 o 
 -15   1  12      346.06      340.32     29.79 o 
 -13   1  12      450.38      422.80     31.80 o 
 -11   1  12      354.89      390.23     30.47 o 
  -9   1  12      302.30      264.95     25.51 o 
  -7   1  12      512.34      527.13     34.49 o 
  -5   1  12      129.62      107.26     24.99 o 
  -3   1  12      155.37      195.47     19.49 o 
  -1   1  12        0.72       -4.43     11.00 o 
   1   1  12      823.02      700.85     54.99 o 
   3   1  12        1.35      -10.37     15.11 o 
   5   1  12       26.47        9.93     20.82 o 
   7   1  12       74.94       63.26     29.16 o 
   9   1  12       24.86       -9.79     21.82 o 
 -24   2  12        2.46       12.22     26.43 o 
 -22   2  12       73.00       52.31     21.54 o 
 -20   2  12      110.55      112.33     22.92 o 
 -18   2  12     1501.11     1562.31     58.06 o 
 -16   2  12       73.36       34.54     18.67 o 
 -14   2  12       24.34       23.82     13.48 o 
 -12   2  12      752.44      660.98     67.81 o 
 -10   2  12      837.29      841.49     61.48 o 
  -8   2  12     2157.85     2346.63     66.71 o 
  -6   2  12     1499.17     1460.23     71.11 o 
  -4   2  12     2152.63     2268.68     61.81 o 
  -2   2  12     1012.66     1181.63     73.05 o 
   0   2  12      225.22      293.07     40.18 o 
   2   2  12     1687.54     1778.77     83.02 o 
   4   2  12      287.53      256.15     47.62 o 
   6   2  12      833.17      908.34     57.70 o 
   8   2  12       90.30      152.93     37.56 o 
 -23   3  12      134.70       98.15     33.01 o 
 -21   3  12       14.06      -12.63     17.94 o 
 -19   3  12        7.55       -5.58     15.97 o 
 -17   3  12      175.19      171.13     26.53 o 
 -15   3  12       40.57       19.96     15.87 o 
 -13   3  12       70.03       63.41     32.31 o 
 -11   3  12       68.62       54.95     16.02 o 
  -9   3  12      230.32      194.37     22.90 o 
  -7   3  12      378.27      313.15     25.07 o 
  -5   3  12      102.85      113.50     28.22 o 
  -3   3  12       36.32       43.45     28.90 o 
  -1   3  12       49.87       29.21     23.92 o 
   1   3  12       14.22       16.04     27.98 o 
   3   3  12       56.73       47.80     26.79 o 
   5   3  12       14.08       17.63     25.92 o 
   7   3  12        1.16        3.07     26.89 o 
 -22   4  12       94.27       71.71     32.40 o 
 -20   4  12      747.12      568.66    240.46 o 
 -18   4  12      943.24      940.81     59.25 o 
 -16   4  12      263.36      241.12     32.00 o 
 -14   4  12      328.88      379.70     61.23 o 
 -12   4  12      203.74      279.03     31.06 o 
 -10   4  12      205.55      178.51     22.63 o 
  -8   4  12     2411.76     2606.41     76.97 o 
  -6   4  12      806.38      888.71     53.33 o 
  -4   4  12      268.54      356.60     47.35 o 
  -2   4  12      180.27      246.05     41.96 o 
   0   4  12      102.43      101.56     32.48 o 
   2   4  12      117.63      110.08     35.15 o 
   4   4  12      302.03      287.68     49.36 o 
 -19   5  12       75.94       29.44     29.25 o 
 -17   5  12        5.23        2.27     23.18 o 
 -15   5  12      220.70      232.55     33.38 o 
 -13   5  12      186.42      142.38     27.76 o 
 -11   5  12       11.59       12.71     16.10 o 
  -9   5  12       10.27       23.71     19.99 o 
  -7   5  12      114.25      103.81     24.75 o 
  -5   5  12      154.45      157.55     37.57 o 
  -3   5  12       79.59       43.65     29.53 o 
  -1   5  12       18.81       26.85     29.05 o 
   1   5  12       16.80       52.50     32.13 o 
 -14   6  12      339.36      441.87     55.34 o 
 -12   6  12      312.06      349.61     43.87 o 
 -10   6  12      147.11      131.37     34.73 o 
  -8   6  12      130.23       65.95     36.29 o 
  -6   6  12      135.63      125.20     40.37 o 
  -4   6  12      369.18      275.84     50.39 o 
  -2   6  12       58.25       90.08     38.07 o 
 -25   1  13       73.19      105.09     26.58 o 
 -23   1  13      239.20      247.85     34.07 o 
 -21   1  13       60.11       44.25     18.99 o 
 -19   1  13       14.58       26.73     16.86 o 
 -17   1  13      796.99      748.36     44.89 o 
 -15   1  13      228.48      163.44     28.03 o 
 -13   1  13     2181.87     2410.64     79.72 o 
 -11   1  13     1980.15     2027.94     98.34 o 
  -9   1  13     3917.51     4003.42     83.47 o 
  -7   1  13      492.19      502.11     35.14 o 
  -5   1  13     1091.18     1157.60     45.25 o 
  -3   1  13     1671.07     1777.47     56.36 o 
  -1   1  13     1820.02     1910.53     60.95 o 
   1   1  13     1414.48     1411.36     64.50 o 
   3   1  13      352.55      378.20     37.42 o 
   5   1  13      135.88      108.03     62.73 o 
   7   1  13      292.79      347.07     48.45 o 
 -24   2  13        7.34       26.94     21.72 o 
 -22   2  13        1.87       -2.61     18.45 o 
 -20   2  13       64.67       91.15     22.30 o 
 -18   2  13      656.34      609.79     43.31 o 
 -16   2  13        5.40       11.00     14.14 o 
 -14   2  13      235.39      209.96     29.51 o 
 -12   2  13       39.08       22.47     12.77 o 
 -10   2  13      150.33      170.61     23.60 o 
  -8   2  13      112.85       82.60     20.54 o 
  -6   2  13      127.10      109.11     21.08 o 
  -4   2  13      250.75      235.88     50.12 o 
  -2   2  13        0.02       14.91     20.75 o 
   0   2  13        1.63       29.70     36.28 o 
   2   2  13       74.75       47.04     25.61 o 
   4   2  13        1.85       -4.26     23.75 o 
   6   2  13        0.59       65.19     43.05 o 
 -23   3  13      225.43      208.44     39.94 o 
 -21   3  13      148.45      167.29     30.25 o 
 -19   3  13       32.26       40.83     20.14 o 
 -17   3  13      241.25      252.75     69.87 o 
 -15   3  13       57.04       56.23     18.18 o 
 -13   3  13      823.25      771.55     46.84 o 
 -11   3  13        8.25      -10.27     11.41 o 
  -9   3  13      762.99      932.99     39.66 o 
  -7   3  13      264.91      305.36     31.71 o 
  -5   3  13       10.15        1.25     21.88 o 
  -3   3  13      700.96      697.36     62.39 o 
  -1   3  13      390.36      403.07     49.76 o 
   1   3  13      734.38      835.14     70.66 o 
   3   3  13       90.24       83.83     33.89 o 
   5   3  13      276.01      239.16     45.37 o 
 -20   4  13      275.31      234.20     41.20 o 
 -18   4  13      110.14      103.03     31.38 o 
 -16   4  13        6.05       10.89     18.89 o 
 -14   4  13       51.39       68.99     26.55 o 
 -12   4  13       97.50      104.15     22.57 o 
 -10   4  13      376.17      426.73     38.17 o 
  -8   4  13       13.89       15.70     17.01 o 
  -6   4  13       10.06       22.36     23.90 o 
  -4   4  13       28.20      -11.98     21.97 o 
  -2   4  13      131.39      112.36     34.22 o 
   0   4  13       53.88       14.35     26.24 o 
   2   4  13       65.14       29.89     46.74 o 
 -17   5  13       24.06       20.57     26.90 o 
 -15   5  13      266.36      321.04     37.68 o 
 -13   5  13      581.42      591.25     45.00 o 
 -11   5  13      861.51      801.40     94.82 o 
  -9   5  13      364.75      363.74     39.99 o 
  -7   5  13      429.28      632.15    131.30 o 
  -5   5  13      412.50      430.80     59.76 o 
  -3   5  13      189.23       92.08     35.05 o 
  -1   5  13      310.52      301.93     53.24 o 
 -10   6  13      126.42      127.79     34.03 o 
  -8   6  13        3.34       -5.63     30.43 o 
  -6   6  13       14.00        8.64     34.44 o 
 -24   0  14      401.36      388.67     70.11 o 
 -22   0  14     1008.39      994.43     99.01 o 
 -20   0  14      190.63      132.22     42.43 o 
 -18   0  14      800.69      760.12     80.56 o 
 -16   0  14      969.45     1014.72     90.40 o 
 -14   0  14      811.53      713.38     73.80 o 
 -12   0  14      129.81      201.10     42.43 o 
 -10   0  14     2207.01     2392.90    111.93 o 
  -8   0  14      765.73      754.59     76.87 o 
  -6   0  14      503.69      476.52     59.35 o 
  -4   0  14      148.23      122.94     27.39 o 
  -2   0  14      398.46      437.74     61.81 o 
   0   0  14      214.14      356.69     59.04 o 
   2   0  14      611.05      570.71     77.49 o 
   4   0  14       38.35       82.41     44.28 o 
   6   0  14       21.13       39.97     45.51 o 
 -25   1  14       65.79       58.53     28.28 o 
 -23   1  14        1.12       22.96     24.74 o 
 -21   1  14        5.98       19.20     35.67 o 
 -19   1  14      109.35       85.82     29.21 o 
 -17   1  14      329.92      329.75     38.96 o 
 -15   1  14       12.21       16.97     29.21 o 
 -13   1  14        2.15       -1.88     13.36 o 
 -11   1  14       84.78       60.81     17.41 o 
  -9   1  14      321.08      362.89     32.76 o 
  -7   1  14      151.24      159.19     30.03 o 
  -5   1  14        0.02        8.59     14.70 o 
  -3   1  14       23.01        7.67     16.11 o 
  -1   1  14      256.53      283.65     39.34 o 
   1   1  14       22.18       21.04     22.17 o 
   3   1  14       10.91       -6.82     21.01 o 
   5   1  14       21.63       23.84     40.59 o 
 -24   2  14       96.14      100.62     27.68 o 
 -22   2  14      193.95      211.68     31.43 o 
 -20   2  14      134.03      160.77     27.54 o 
 -18   2  14     1786.25     1741.73     63.06 o 
 -16   2  14      543.65      514.53     39.28 o 
 -14   2  14     2072.92     2101.60     77.79 o 
 -12   2  14      430.30      480.19     63.32 o 
 -10   2  14      255.09      189.53     25.22 o 
  -8   2  14     1751.06     1780.22     59.66 o 
  -6   2  14     1903.78     1747.80    113.65 o 
  -4   2  14     1658.22     1552.47     74.53 o 
  -2   2  14      257.99      263.66     40.81 o 
   0   2  14      521.08      562.23     99.63 o 
   2   2  14      317.24      369.52     48.86 o 
   4   2  14       36.42       43.41     32.30 o 
 -23   3  14       41.55       40.51     22.17 o 
 -21   3  14        8.29       13.17     18.96 o 
 -19   3  14      172.67      182.52     28.76 o 
 -17   3  14       90.98       63.04     20.06 o 
 -15   3  14       29.16       19.82     16.37 o 
 -13   3  14      334.45      358.00     30.15 o 
 -11   3  14       26.48        5.29     13.39 o 
  -9   3  14       11.50        0.46     15.95 o 
  -7   3  14        5.37       19.16     22.41 o 
  -5   3  14       15.52      -22.02     27.67 o 
  -3   3  14       37.00       36.06     25.87 o 
  -1   3  14      159.12      147.52     40.59 o 
   1   3  14       15.19       34.59     32.59 o 
   3   3  14        2.07      -14.42     28.11 o 
 -20   4  14      583.59      618.46     51.13 o 
 -18   4  14     1222.93     1112.69     89.68 o 
 -16   4  14     1748.22     1555.24     86.98 o 
 -14   4  14     1625.51     1686.28     63.51 o 
 -12   4  14      432.09      456.30     36.03 o 
 -10   4  14      449.60      476.79     42.90 o 
  -8   4  14     1470.89     1513.80    106.61 o 
  -6   4  14      719.77      830.42     74.14 o 
  -4   4  14      854.15      903.56    140.22 o 
  -2   4  14      134.62      140.02     38.05 o 
   0   4  14        2.93      -16.57     24.74 o 
 -17   5  14       22.87       14.30     21.40 o 
 -15   5  14      352.69      339.96     38.88 o 
 -13   5  14       10.30      -11.55     20.63 o 
 -11   5  14       33.98       37.43     21.92 o 
  -9   5  14       80.50       58.30     32.34 o 
  -7   5  14       20.67      -29.84     27.06 o 
  -5   5  14        0.44       26.36     30.20 o 
  -3   5  14       36.83       49.16     31.71 o 
 -23   1  15      282.54      266.61     49.20 o 
 -21   1  15      498.29      515.15     52.62 o 
 -19   1  15      543.20      543.30     51.66 o 
 -17   1  15      413.27      418.17     44.77 o 
 -15   1  15      152.51      169.64     32.90 o 
 -13   1  15      653.96      741.17     64.82 o 
 -11   1  15      248.64      224.47     27.15 o 
  -9   1  15      702.54      618.62     41.50 o 
  -7   1  15      362.08      344.40     32.78 o 
  -5   1  15      447.54      431.04     36.69 o 
  -3   1  15       19.41       32.42     23.70 o 
  -1   1  15        3.80       16.68     23.81 o 
   1   1  15      237.69      217.70     54.12 o 
   3   1  15      145.34      214.01     60.88 o 
 -22   2  15       64.00       67.79     22.70 o 
 -20   2  15        5.47        4.13     17.71 o 
 -18   2  15      202.92      154.07     31.52 o 
 -16   2  15       52.89       38.14     19.32 o 
 -14   2  15      246.86      229.30     30.30 o 
 -12   2  15       38.54       33.74     25.68 o 
 -10   2  15       34.33       36.29     18.84 o 
  -8   2  15       94.24       48.30     18.81 o 
  -6   2  15      200.05      205.25     38.26 o 
  -4   2  15       20.21       -3.34     24.60 o 
  -2   2  15        0.20       29.69     24.54 o 
   0   2  15        1.87       -2.54     35.05 o 
   2   2  15       26.19        2.73     28.03 o 
 -21   3  15       39.81       53.35     23.51 o 
 -19   3  15       27.67        7.51     19.19 o 
 -17   3  15      215.12      120.77     25.05 o 
 -15   3  15        6.36        9.40     15.36 o 
 -13   3  15      879.37      830.78     45.45 o 
 -11   3  15      246.71      262.63     32.53 o 
  -9   3  15      589.68      656.82     62.98 o 
  -7   3  15       41.62       29.24     26.14 o 
  -5   3  15       89.09      141.69     35.02 o 
  -3   3  15      564.02      658.89     74.11 o 
  -1   3  15      550.91      668.75     71.65 o 
   1   3  15      711.94      703.07    114.39 o 
 -18   4  15       31.40       37.82     22.30 o 
 -16   4  15        9.22       14.72     20.05 o 
 -14   4  15       53.16       21.26     17.16 o 
 -12   4  15        5.02        8.31     16.11 o 
 -10   4  15        2.11        1.30     18.24 o 
  -8   4  15       30.30       14.62     28.29 o 
  -6   4  15        2.27       21.77     27.82 o 
  -4   4  15        1.14      -33.60     23.81 o 
  -2   4  15       12.83        7.97     50.12 o 
 -15   5  15      264.31      306.60     34.62 o 
 -13   5  15      308.66      337.04     46.83 o 
 -11   5  15      219.95      243.64     42.16 o 
  -9   5  15      119.07       86.30     38.52 o 
  -7   5  15      272.35      286.01     80.87 o 
 -24   0  16       68.89      142.06     47.35 o 
 -22   0  16        2.33      -15.99     23.98 o 
 -20   0  16       23.65        4.30     29.52 o 
 -18   0  16      804.54      783.49     86.10 o 
 -16   0  16      891.62      860.36     89.17 o 
 -14   0  16     1832.48     1685.67    103.93 o 
 -12   0  16     1933.25     1696.74    101.47 o 
 -10   0  16     1366.04     1512.86     99.63 o 
  -8   0  16      119.65       95.94     38.74 o 
  -6   0  16     1221.29     1470.43     99.63 o 
  -4   0  16     2663.12     3047.25    144.52 o 
   0   0  16      110.47      177.73     51.04 o 
   2   0  16      140.74      158.67     55.35 o 
 -23   1  16        2.52      -19.46     21.44 o 
 -21   1  16       15.55       -6.46     20.00 o 
 -19   1  16        5.40       -1.84     22.45 o 
 -17   1  16      131.12      109.46     28.26 o 
 -15   1  16      173.33      141.51     43.05 o 
 -13   1  16        0.57       12.88     18.25 o 
 -11   1  16      170.11      137.28     28.86 o 
  -9   1  16      132.83      143.13     42.00 o 
  -7   1  16      168.91      163.90     26.69 o 
  -5   1  16       44.97       37.83     32.90 o 
  -3   1  16       54.55       52.17     35.05 o 
  -1   1  16      111.02      142.72     41.82 o 
   1   1  16        0.14      -11.07     35.05 o 
 -22   2  16       20.25       22.98     20.23 o 
 -20   2  16      261.23      195.99     38.44 o 
 -18   2  16      604.64      558.30     72.88 o 
 -16   2  16       10.24       -7.20     16.13 o 
 -14   2  16      596.77      623.44     46.13 o 
 -12   2  16       11.65       -4.44     16.00 o 
 -10   2  16      203.73      158.62     26.40 o 
  -8   2  16      348.74      354.28     35.99 o 
  -6   2  16      409.39      397.06     49.52 o 
  -4   2  16      419.00      496.05     71.03 o 
  -2   2  16       99.90      102.77     35.34 o 
   0   2  16      240.65      256.22     45.18 o 
 -21   3  16       79.13       92.71     25.28 o 
 -19   3  16      279.44      259.98     47.07 o 
 -17   3  16        0.12      -12.59     17.30 o 
 -15   3  16       64.85       73.95     20.38 o 
 -13   3  16      184.01      138.28     26.77 o 
 -11   3  16      118.78      116.53     25.72 o 
  -9   3  16       41.99       56.59     29.99 o 
  -7   3  16       24.35        5.26     26.36 o 
  -5   3  16        3.61       -5.68     26.18 o 
  -3   3  16       23.82       33.06     31.30 o 
  -1   3  16       21.25       33.59     31.74 o 
 -18   4  16      453.59      403.54     42.68 o 
 -16   4  16      376.94      384.62     36.76 o 
 -14   4  16      336.55      332.04     33.15 o 
 -12   4  16      219.52      323.56     59.30 o 
 -10   4  16      415.44      523.30    147.60 o 
  -8   4  16      337.00      292.84     74.72 o 
  -6   4  16      191.08      128.31     38.90 o 
  -4   4  16      361.35      495.66     62.18 o 
 -23   1  17      275.20      209.68     57.19 o 
 -21   1  17      254.20      282.31     43.91 o 
 -19   1  17      509.16      420.61     48.80 o 
 -17   1  17      250.95      219.59     35.66 o 
 -15   1  17       87.66       60.74     37.82 o 
 -13   1  17      207.82      203.72     49.81 o 
 -11   1  17      441.41      406.20     79.33 o 
  -9   1  17      625.42      591.10     54.57 o 
  -7   1  17       74.94       62.86     27.59 o 
  -5   1  17       55.73       92.88     31.71 o 
  -3   1  17       60.93       75.08     32.39 o 
  -1   1  17       93.25      130.38     48.58 o 
 -22   2  17       61.98       30.97     24.11 o 
 -20   2  17        0.19      -15.68     22.61 o 
 -18   2  17      124.55       96.48     31.07 o 
 -16   2  17      131.74      106.88     34.44 o 
 -14   2  17        0.68      -20.30     16.08 o 
 -12   2  17        0.05        0.15     17.84 o 
 -10   2  17       57.23       23.75     19.84 o 
  -8   2  17      151.56       94.25     45.82 o 
  -6   2  17        3.72       -6.46     23.48 o 
  -4   2  17        0.23        2.02     28.18 o 
  -2   2  17       33.81       41.97     32.48 o 
 -19   3  17      496.83      441.93     43.10 o 
 -17   3  17      184.34      116.84     58.12 o 
 -15   3  17      508.73      526.93     47.95 o 
 -13   3  17      390.03      365.80     39.97 o 
 -11   3  17      460.16      470.11     58.25 o 
  -9   3  17      675.23      657.40     68.88 o 
  -7   3  17       47.98        3.51     26.05 o 
  -5   3  17      316.21      396.69    138.68 o 
 -14   4  17       18.33       18.39     23.48 o 
 -12   4  17       45.01       51.46     59.65 o 
 -10   4  17      118.19      119.06     39.44 o 
  -8   4  17        2.99       35.61     32.83 o 
 -22   0  18       14.40      -27.67     30.75 o 
 -20   0  18        3.82       31.36     35.67 o 
 -18   0  18      405.82      357.31     66.42 o 
 -16   0  18      132.68      121.77     43.05 o 
 -14   0  18      605.02      734.29     88.56 o 
 -12   0  18      429.37      454.47     71.34 o 
 -10   0  18      316.28      218.93     52.89 o 
  -8   0  18      115.54       81.79     42.43 o 
  -6   0  18      215.39      227.54     57.81 o 
 -21   1  18       88.95       60.58     25.87 o 
 -19   1  18       66.27       38.48     29.52 o 
 -17   1  18        1.41      -23.96     19.78 o 
 -15   1  18       22.53        1.03     21.29 o 
 -13   1  18       90.25       83.22     26.95 o 
 -11   1  18      218.47      170.93     61.81 o 
  -9   1  18       51.80       46.98     27.18 o 
  -7   1  18       15.72        9.84     37.51 o 
  -5   1  18       36.12       37.51     46.12 o 
 -20   2  18        4.02       63.27     36.90 o 
 -18   2  18        4.89       20.60     24.35 o 
 -16   2  18       98.86       75.29     30.13 o 
 -14   2  18      241.80      215.75     85.18 o 
 -12   2  18       89.15       47.88     27.35 o 
 -10   2  18      116.89      139.29     38.27 o 
  -8   2  18        8.39       10.16     28.90 o 
  -6   2  18       60.63       11.20     28.45 o 
 -17   3  18        4.08       15.36     22.06 o 
 -15   3  18       42.06       35.46     23.68 o 
 -13   3  18        1.28       34.90     31.09 o 
 -11   3  18        8.06       -1.21     29.05 o 
  -9   3  18        7.89      -10.99     29.56 o 
 -19   1  19      334.69      301.29     44.04 o 
 -17   1  19      101.78       55.63     41.82 o 
 -15   1  19      185.50      210.01     39.75 o 
 -13   1  19      100.69      138.53     34.28 o 
 -11   1  19      210.32      177.89     38.44 o 
  -9   1  19      460.51      514.13     82.41 o 
  -7   1  19      379.78      490.14     81.18 o 
 -16   2  19      190.46      141.29     34.50 o 
 -14   2  19       34.61       70.03     30.47 o 
 -12   2  19        0.08       -3.19     26.18 o 
 -10   2  19       12.66        0.61     41.20 o 
 -14   0  20      669.13      864.05    102.09 o 
                                                 
